# Supplementary material for: Shedding light on eDNA: neither natural levels of UV radiation nor the presence of a filter feeder affect eDNA-based detection of aquatic organisms
Source: PLoS One. 2018 Apr 6;13(4):e0195529. doi: 10.1371/journal.pone.0195529 (PMC5889167; doi:10.1371/journal.pone.0195529)
Supplement: S1 Table — (XLSX) [file pone.0195529.s002.xlsx]

## Sheet: Tabelle1
Table S1: GenBank accession numbers for own generated sequences used for primer design.
Species name	Genebank Accession Number
Asellus aqauticus	MG986872
	MG986873
	MG986874
	MG986875
	MG986876
	MG986877
	MG986878
Crangonyx pseuogracilis	MG986726
	MG986727
	MG986728
	MG986729
	MG986730
	MG986731
	MG986732
	MG986733
	MG986734
	MG986735
	MG986736
Dikerogammarus villosus	MG986737
	MG986738
	MG986739
	MG986740
	MG986741
	MG986742
	MG986743
	MG986744
	MG986745
	MG986746
	MG986747
	MG986748
	MG986749
	MG986750
	MG986751
	MG986752
	MG986753
	MG986754
	MG986755
	MG986756
	MG986757
Echinogammarus stammeri	MG986758
	MG986759
	MG986760
	MG986761
	MG986762
	MG986763
	MG986764
	MG986765
	MG986766
	MG986767
	MG986768
	MG986769
	MG986770
	MG986771
	MG986772
	MG986773
	MG986774
	MG986775
	MG986776
	MG986777
Gammarus fossarum	MG986778
	MG986779
	MG986780
	MG986781
	MG986782
	MG986783
	MG986784
	MG986785
	MG986786
	MG986787
	MG986788
	MG986789
	MG986790
	MG986791
	MG986792
	MG986793
	MG986794
	MG986795
	MG986796
	MG986797
	MG986798
Gammarus alpinus	MG986799
	MG986800
	MG986801
	MG986802
	MG986803
	MG986804
	MG986805
	MG986806
	MG986807
	MG986808
	MG986809
	MG986810
	MG986811
	MG986812
	MG986813
	MG986814
	MG986815
	MG986816
	MG986817
	MG986818
	MG986819
	MG986820
	MG986821
	MG986822
	MG986823
	MG986824
	MG986825
	MG986826
	MG986827
	MG986828
Gammarus pulex	MG986829
	MG986830
	MG986831
	MG986832
	MG986833
	MG986834
	MG986835
	MG986836
	MG986837
	MG986838
	MG986839
	MG986840
	MG986841
	MG986842
	MG986843
	MG986844
	MG986845
	MG986846
	MG986847
	MG986848
	MG986849
Gammarus roeseli	MG986850
	MG986851
	MG986852
	MG986853
	MG986854
	MG986855
	MG986856
	MG986857
	MG986858
	MG986859
	MG986860
	MG986861
	MG986862
	MG986863
	MG986864
	MG986865
	MG986866
	MG986867
	MG986868
	MG986869
	MG986870
	MG986871
