# Supplementary material for: Shedding light on eDNA: neither natural levels of UV radiation nor the presence of a filter feeder affect eDNA-based detection of aquatic organisms
Source: PLoS One. 2018 Apr 6;13(4):e0195529. doi: 10.1371/journal.pone.0195529 (PMC5889167; doi:10.1371/journal.pone.0195529)
Supplement: S3 Table — (XLSX) [file pone.0195529.s004.xlsx]

## Sheet: Sheet1
Table S3: Filtered volume and concentration for each species-specific container
Species	Volume filtered (mL)	Concentration (ng/µL) measured with Qubit 3.0 fluorometer using HS dsDNA assay
A. aquaticus	150	3.02
G. pulex	50	7.39
P. antipodarum	250	1.64
