# Supplementary material for: Shedding light on eDNA: neither natural levels of UV radiation nor the presence of a filter feeder affect eDNA-based detection of aquatic organisms
Source: PLoS One. 2018 Apr 6;13(4):e0195529. doi: 10.1371/journal.pone.0195529 (PMC5889167; doi:10.1371/journal.pone.0195529)
Supplement: S4 Table — (XLSX) [file pone.0195529.s005.xlsx]

## Sheet: UV_data_PCR_170507
S4 Table: PCR data for each time point, species and PCR replicate
mesocosm_number	uv_treatment	dreissena_presence	species	day	pcr_replicate	concentration
1	no_UVB	N	Gpul	0	1	0
2	no_UVAB	N	Gpul	0	1	0
3	no_UVAB	Y	Gpul	0	1	0
4	control	N	Gpul	0	1	0
5	no_UVB	Y	Gpul	0	1	0
6	control	Y	Gpul	0	1	0
7	no_UVB	Y	Gpul	0	1	0
8	control	Y	Gpul	0	1	0
9	control	Y	Gpul	0	1	0
10	no_UVB	Y	Gpul	0	1	0
11	no_UVAB	N	Gpul	0	1	0
12	no_UVB	N	Gpul	0	1	0
13	control	N	Gpul	0	1	0
14	no_UVB	N	Gpul	0	1	0
15	control	Y	Gpul	0	1	0
16	control	N	Gpul	0	1	0
17	control	N	Gpul	0	1	0
18	no_UVB	N	Gpul	0	1	0
19	no_UVB	N	Gpul	0	1	0
20	no_UVB	Y	Gpul	0	1	0
21	no_UVAB	Y	Gpul	0	1	0
22	control	N	Gpul	0	1	0
23	no_UVB	Y	Gpul	0	1	0
24	no_UVAB	Y	Gpul	0	1	0
25	no_UVAB	N	Gpul	0	1	0
26	no_UVAB	N	Gpul	0	1	0
27	control	Y	Gpul	0	1	0
28	no_UVAB	N	Gpul	0	1	0
29	no_UVAB	Y	Gpul	0	1	0
30	no_UVAB	Y	Gpul	0	1	0
1	no_UVB	N	Gpul	1	1	0.54
2	no_UVAB	N	Gpul	1	1	1.58
3	no_UVAB	Y	Gpul	1	1	0
4	control	N	Gpul	1	1	5.53
5	no_UVB	Y	Gpul	1	1	5.36
6	control	Y	Gpul	1	1	2.85
7	no_UVB	Y	Gpul	1	1	1.98
8	control	Y	Gpul	1	1	2.01
9	control	Y	Gpul	1	1	2.84
10	no_UVB	Y	Gpul	1	1	2.74
11	no_UVAB	N	Gpul	1	1	2.85
12	no_UVB	N	Gpul	1	1	2.33
13	control	N	Gpul	1	1	3.01
14	no_UVB	N	Gpul	1	1	2.17
15	control	Y	Gpul	1	1	3.69
16	control	N	Gpul	1	1	1.52
17	control	N	Gpul	1	1	1.81
18	no_UVB	N	Gpul	1	1	2.87
19	no_UVB	N	Gpul	1	1	1.19
20	no_UVB	Y	Gpul	1	1	0.28
21	no_UVAB	Y	Gpul	1	1	2.73
22	control	N	Gpul	1	1	3.14
23	no_UVB	Y	Gpul	1	1	1.99
24	no_UVAB	Y	Gpul	1	1	1.73
25	no_UVAB	N	Gpul	1	1	2.86
26	no_UVAB	N	Gpul	1	1	2.73
27	control	Y	Gpul	1	1	3.32
28	no_UVAB	N	Gpul	1	1	2.93
29	no_UVAB	Y	Gpul	1	1	2.59
30	no_UVAB	Y	Gpul	1	1	3.31
1	no_UVB	N	Gpul	2	1	0
2	no_UVAB	N	Gpul	2	1	0.52
3	no_UVAB	Y	Gpul	2	1	0
4	control	N	Gpul	2	1	1.43
5	no_UVB	Y	Gpul	2	1	0
6	control	Y	Gpul	2	1	1.17
7	no_UVB	Y	Gpul	2	1	0
8	control	Y	Gpul	2	1	0
9	control	Y	Gpul	2	1	0
10	no_UVB	Y	Gpul	2	1	0
11	no_UVAB	N	Gpul	2	1	0
12	no_UVB	N	Gpul	2	1	0
13	control	N	Gpul	2	1	0.72
14	no_UVB	N	Gpul	2	1	0
15	control	Y	Gpul	2	1	0
16	control	N	Gpul	2	1	1.25
17	control	N	Gpul	2	1	0.46
18	no_UVB	N	Gpul	2	1	1.06
19	no_UVB	N	Gpul	2	1	0
20	no_UVB	Y	Gpul	2	1	0
21	no_UVAB	Y	Gpul	2	1	0
22	control	N	Gpul	2	1	0
23	no_UVB	Y	Gpul	2	1	2.13
24	no_UVAB	Y	Gpul	2	1	0
25	no_UVAB	N	Gpul	2	1	0
26	no_UVAB	N	Gpul	2	1	0.37
27	control	Y	Gpul	2	1	0.57
28	no_UVAB	N	Gpul	2	1	0
29	no_UVAB	Y	Gpul	2	1	1.05
30	no_UVAB	Y	Gpul	2	1	0
1	no_UVB	N	Gpul	0	2	0
2	no_UVAB	N	Gpul	0	2	0
3	no_UVAB	Y	Gpul	0	2	0
4	control	N	Gpul	0	2	0
5	no_UVB	Y	Gpul	0	2	0
6	control	Y	Gpul	0	2	0
7	no_UVB	Y	Gpul	0	2	0
8	control	Y	Gpul	0	2	0
9	control	Y	Gpul	0	2	0
10	no_UVB	Y	Gpul	0	2	0
11	no_UVAB	N	Gpul	0	2	0
12	no_UVB	N	Gpul	0	2	0
13	control	N	Gpul	0	2	0
14	no_UVB	N	Gpul	0	2	0
15	control	Y	Gpul	0	2	0
16	control	N	Gpul	0	2	0
17	control	N	Gpul	0	2	0
18	no_UVB	N	Gpul	0	2	0
19	no_UVB	N	Gpul	0	2	0
20	no_UVB	Y	Gpul	0	2	0
21	no_UVAB	Y	Gpul	0	2	0
22	control	N	Gpul	0	2	0
23	no_UVB	Y	Gpul	0	2	0
24	no_UVAB	Y	Gpul	0	2	0
25	no_UVAB	N	Gpul	0	2	0
26	no_UVAB	N	Gpul	0	2	0
27	control	Y	Gpul	0	2	0
28	no_UVAB	N	Gpul	0	2	0
29	no_UVAB	Y	Gpul	0	2	0
30	no_UVAB	Y	Gpul	0	2	0
1	no_UVB	N	Gpul	1	2	1.47
2	no_UVAB	N	Gpul	1	2	1.78
3	no_UVAB	Y	Gpul	1	2	0.29
4	control	N	Gpul	1	2	2.11
5	no_UVB	Y	Gpul	1	2	2.87
6	control	Y	Gpul	1	2	4.07
7	no_UVB	Y	Gpul	1	2	2.19
8	control	Y	Gpul	1	2	1.4
9	control	Y	Gpul	1	2	3.3
10	no_UVB	Y	Gpul	1	2	1.7
11	no_UVAB	N	Gpul	1	2	2.8
12	no_UVB	N	Gpul	1	2	5.42
13	control	N	Gpul	1	2	3.73
14	no_UVB	N	Gpul	1	2	1.88
15	control	Y	Gpul	1	2	3.44
16	control	N	Gpul	1	2	1.57
17	control	N	Gpul	1	2	1.86
18	no_UVB	N	Gpul	1	2	3.66
19	no_UVB	N	Gpul	1	2	1.1
20	no_UVB	Y	Gpul	1	2	1.57
21	no_UVAB	Y	Gpul	1	2	2.37
22	control	N	Gpul	1	2	2.48
23	no_UVB	Y	Gpul	1	2	1.58
24	no_UVAB	Y	Gpul	1	2	2.47
25	no_UVAB	N	Gpul	1	2	3.44
26	no_UVAB	N	Gpul	1	2	NA
27	control	Y	Gpul	1	2	3.7
28	no_UVAB	N	Gpul	1	2	4.7
29	no_UVAB	Y	Gpul	1	2	3.37
30	no_UVAB	Y	Gpul	1	2	2.82
1	no_UVB	N	Gpul	2	2	0
2	no_UVAB	N	Gpul	2	2	0
3	no_UVAB	Y	Gpul	2	2	0
4	control	N	Gpul	2	2	0
5	no_UVB	Y	Gpul	2	2	0
6	control	Y	Gpul	2	2	0
7	no_UVB	Y	Gpul	2	2	0
8	control	Y	Gpul	2	2	0
9	control	Y	Gpul	2	2	0
10	no_UVB	Y	Gpul	2	2	0
11	no_UVAB	N	Gpul	2	2	0.54
12	no_UVB	N	Gpul	2	2	0
13	control	N	Gpul	2	2	0
14	no_UVB	N	Gpul	2	2	0
15	control	Y	Gpul	2	2	1.78
16	control	N	Gpul	2	2	0
17	control	N	Gpul	2	2	1.78
18	no_UVB	N	Gpul	2	2	0
19	no_UVB	N	Gpul	2	2	0.83
20	no_UVB	Y	Gpul	2	2	0.74
21	no_UVAB	Y	Gpul	2	2	0
22	control	N	Gpul	2	2	0
23	no_UVB	Y	Gpul	2	2	0.64
24	no_UVAB	Y	Gpul	2	2	0
25	no_UVAB	N	Gpul	2	2	0.19
26	no_UVAB	N	Gpul	2	2	0.32
27	control	Y	Gpul	2	2	1.93
28	no_UVAB	N	Gpul	2	2	0
29	no_UVAB	Y	Gpul	2	2	0.34
30	no_UVAB	Y	Gpul	2	2	0
1	no_UVB	N	Gpul	0	3	0
2	no_UVAB	N	Gpul	0	3	0
3	no_UVAB	Y	Gpul	0	3	0
4	control	N	Gpul	0	3	0
5	no_UVB	Y	Gpul	0	3	0
6	control	Y	Gpul	0	3	0
7	no_UVB	Y	Gpul	0	3	0
8	control	Y	Gpul	0	3	0
9	control	Y	Gpul	0	3	0
10	no_UVB	Y	Gpul	0	3	0
11	no_UVAB	N	Gpul	0	3	0
12	no_UVB	N	Gpul	0	3	0
13	control	N	Gpul	0	3	0
14	no_UVB	N	Gpul	0	3	0
15	control	Y	Gpul	0	3	0
16	control	N	Gpul	0	3	0
17	control	N	Gpul	0	3	0
18	no_UVB	N	Gpul	0	3	0
19	no_UVB	N	Gpul	0	3	0
20	no_UVB	Y	Gpul	0	3	0
21	no_UVAB	Y	Gpul	0	3	0
22	control	N	Gpul	0	3	0
23	no_UVB	Y	Gpul	0	3	0
24	no_UVAB	Y	Gpul	0	3	0
25	no_UVAB	N	Gpul	0	3	0
26	no_UVAB	N	Gpul	0	3	0
27	control	Y	Gpul	0	3	0
28	no_UVAB	N	Gpul	0	3	0
29	no_UVAB	Y	Gpul	0	3	0
30	no_UVAB	Y	Gpul	0	3	0
1	no_UVB	N	Gpul	1	3	0.93
2	no_UVAB	N	Gpul	1	3	1.08
3	no_UVAB	Y	Gpul	1	3	3.5
4	control	N	Gpul	1	3	2.64
5	no_UVB	Y	Gpul	1	3	2.63
6	control	Y	Gpul	1	3	3.88
7	no_UVB	Y	Gpul	1	3	1.56
8	control	Y	Gpul	1	3	4
9	control	Y	Gpul	1	3	1.77
10	no_UVB	Y	Gpul	1	3	0.73
11	no_UVAB	N	Gpul	1	3	0.89
12	no_UVB	N	Gpul	1	3	1.63
13	control	N	Gpul	1	3	3.76
14	no_UVB	N	Gpul	1	3	3.65
15	control	Y	Gpul	1	3	4.21
16	control	N	Gpul	1	3	3.04
17	control	N	Gpul	1	3	2.1
18	no_UVB	N	Gpul	1	3	0.42
19	no_UVB	N	Gpul	1	3	1.93
20	no_UVB	Y	Gpul	1	3	2.19
21	no_UVAB	Y	Gpul	1	3	0.42
22	control	N	Gpul	1	3	4.6
23	no_UVB	Y	Gpul	1	3	3.02
24	no_UVAB	Y	Gpul	1	3	3.69
25	no_UVAB	N	Gpul	1	3	0.92
26	no_UVAB	N	Gpul	1	3	1.08
27	control	Y	Gpul	1	3	2.95
28	no_UVAB	N	Gpul	1	3	2.95
29	no_UVAB	Y	Gpul	1	3	2.96
30	no_UVAB	Y	Gpul	1	3	4.23
1	no_UVB	N	Gpul	2	3	0
2	no_UVAB	N	Gpul	2	3	0.53
3	no_UVAB	Y	Gpul	2	3	0.38
4	control	N	Gpul	2	3	0
5	no_UVB	Y	Gpul	2	3	0
6	control	Y	Gpul	2	3	0
7	no_UVB	Y	Gpul	2	3	0
8	control	Y	Gpul	2	3	2.04
9	control	Y	Gpul	2	3	0
10	no_UVB	Y	Gpul	2	3	0
11	no_UVAB	N	Gpul	2	3	0.52
12	no_UVB	N	Gpul	2	3	0
13	control	N	Gpul	2	3	0
14	no_UVB	N	Gpul	2	3	0
15	control	Y	Gpul	2	3	0
16	control	N	Gpul	2	3	0
17	control	N	Gpul	2	3	0
18	no_UVB	N	Gpul	2	3	0
19	no_UVB	N	Gpul	2	3	0.41
20	no_UVB	Y	Gpul	2	3	0.56
21	no_UVAB	Y	Gpul	2	3	1.38
22	control	N	Gpul	2	3	0
23	no_UVB	Y	Gpul	2	3	1.87
24	no_UVAB	Y	Gpul	2	3	3.53
25	no_UVAB	N	Gpul	2	3	0
26	no_UVAB	N	Gpul	2	3	0.86
27	control	Y	Gpul	2	3	1.16
28	no_UVAB	N	Gpul	2	3	0.33
29	no_UVAB	Y	Gpul	2	3	1.06
30	no_UVAB	Y	Gpul	2	3	0
1	no_UVB	N	Gpul	0	4	0
2	no_UVAB	N	Gpul	0	4	0
3	no_UVAB	Y	Gpul	0	4	0
4	control	N	Gpul	0	4	0
5	no_UVB	Y	Gpul	0	4	0
6	control	Y	Gpul	0	4	0
7	no_UVB	Y	Gpul	0	4	0
8	control	Y	Gpul	0	4	0
9	control	Y	Gpul	0	4	0
10	no_UVB	Y	Gpul	0	4	0
11	no_UVAB	N	Gpul	0	4	0
12	no_UVB	N	Gpul	0	4	0
13	control	N	Gpul	0	4	0
14	no_UVB	N	Gpul	0	4	0
15	control	Y	Gpul	0	4	0
16	control	N	Gpul	0	4	0
17	control	N	Gpul	0	4	0
18	no_UVB	N	Gpul	0	4	0
19	no_UVB	N	Gpul	0	4	0
20	no_UVB	Y	Gpul	0	4	0
21	no_UVAB	Y	Gpul	0	4	0
22	control	N	Gpul	0	4	0
23	no_UVB	Y	Gpul	0	4	0
24	no_UVAB	Y	Gpul	0	4	0
25	no_UVAB	N	Gpul	0	4	0
26	no_UVAB	N	Gpul	0	4	0
27	control	Y	Gpul	0	4	0
28	no_UVAB	N	Gpul	0	4	0
29	no_UVAB	Y	Gpul	0	4	0
30	no_UVAB	Y	Gpul	0	4	0
1	no_UVB	N	Gpul	1	4	0.85
2	no_UVAB	N	Gpul	1	4	1.07
3	no_UVAB	Y	Gpul	1	4	1.47
4	control	N	Gpul	1	4	2.68
5	no_UVB	Y	Gpul	1	4	4.72
6	control	Y	Gpul	1	4	1.05
7	no_UVB	Y	Gpul	1	4	2.46
8	control	Y	Gpul	1	4	2.98
9	control	Y	Gpul	1	4	1.74
10	no_UVB	Y	Gpul	1	4	1.74
11	no_UVAB	N	Gpul	1	4	3.55
12	no_UVB	N	Gpul	1	4	1.74
13	control	N	Gpul	1	4	3.14
14	no_UVB	N	Gpul	1	4	2
15	control	Y	Gpul	1	4	4.08
16	control	N	Gpul	1	4	3.59
17	control	N	Gpul	1	4	1.67
18	no_UVB	N	Gpul	1	4	2.87
19	no_UVB	N	Gpul	1	4	2.95
20	no_UVB	Y	Gpul	1	4	3.83
21	no_UVAB	Y	Gpul	1	4	2.57
22	control	N	Gpul	1	4	2.35
23	no_UVB	Y	Gpul	1	4	1.7
24	no_UVAB	Y	Gpul	1	4	2.68
25	no_UVAB	N	Gpul	1	4	1.13
26	no_UVAB	N	Gpul	1	4	2.88
27	control	Y	Gpul	1	4	2.74
28	no_UVAB	N	Gpul	1	4	3.67
29	no_UVAB	Y	Gpul	1	4	3.78
30	no_UVAB	Y	Gpul	1	4	3
1	no_UVB	N	Gpul	2	4	0
2	no_UVAB	N	Gpul	2	4	0.94
3	no_UVAB	Y	Gpul	2	4	0
4	control	N	Gpul	2	4	0
5	no_UVB	Y	Gpul	2	4	0
6	control	Y	Gpul	2	4	0
7	no_UVB	Y	Gpul	2	4	0
8	control	Y	Gpul	2	4	0
9	control	Y	Gpul	2	4	0
10	no_UVB	Y	Gpul	2	4	0
11	no_UVAB	N	Gpul	2	4	0
12	no_UVB	N	Gpul	2	4	0
13	control	N	Gpul	2	4	0.35
14	no_UVB	N	Gpul	2	4	0
15	control	Y	Gpul	2	4	1.18
16	control	N	Gpul	2	4	0
17	control	N	Gpul	2	4	0
18	no_UVB	N	Gpul	2	4	0
19	no_UVB	N	Gpul	2	4	0
20	no_UVB	Y	Gpul	2	4	1.25
21	no_UVAB	Y	Gpul	2	4	0
22	control	N	Gpul	2	4	0
23	no_UVB	Y	Gpul	2	4	0
24	no_UVAB	Y	Gpul	2	4	0
25	no_UVAB	N	Gpul	2	4	0
26	no_UVAB	N	Gpul	2	4	0.79
27	control	Y	Gpul	2	4	0.91
28	no_UVAB	N	Gpul	2	4	0.36
29	no_UVAB	Y	Gpul	2	4	0.51
30	no_UVAB	Y	Gpul	2	4	0
1	no_UVB	N	Gpul	0	5	0
2	no_UVAB	N	Gpul	0	5	0
3	no_UVAB	Y	Gpul	0	5	0
4	control	N	Gpul	0	5	0
5	no_UVB	Y	Gpul	0	5	0
6	control	Y	Gpul	0	5	0
7	no_UVB	Y	Gpul	0	5	0
8	control	Y	Gpul	0	5	0
9	control	Y	Gpul	0	5	0
10	no_UVB	Y	Gpul	0	5	0
11	no_UVAB	N	Gpul	0	5	0
12	no_UVB	N	Gpul	0	5	0
13	control	N	Gpul	0	5	0
14	no_UVB	N	Gpul	0	5	0
15	control	Y	Gpul	0	5	0
16	control	N	Gpul	0	5	0
17	control	N	Gpul	0	5	0
18	no_UVB	N	Gpul	0	5	0
19	no_UVB	N	Gpul	0	5	0
20	no_UVB	Y	Gpul	0	5	0
21	no_UVAB	Y	Gpul	0	5	0
22	control	N	Gpul	0	5	0
23	no_UVB	Y	Gpul	0	5	0
24	no_UVAB	Y	Gpul	0	5	0
25	no_UVAB	N	Gpul	0	5	0
26	no_UVAB	N	Gpul	0	5	0
27	control	Y	Gpul	0	5	0
28	no_UVAB	N	Gpul	0	5	0
29	no_UVAB	Y	Gpul	0	5	0
30	no_UVAB	Y	Gpul	0	5	0
1	no_UVB	N	Gpul	1	5	1.15
2	no_UVAB	N	Gpul	1	5	1.45
3	no_UVAB	Y	Gpul	1	5	1.93
4	control	N	Gpul	1	5	0.61
5	no_UVB	Y	Gpul	1	5	0.98
6	control	Y	Gpul	1	5	1.7
7	no_UVB	Y	Gpul	1	5	0.41
8	control	Y	Gpul	1	5	0.62
9	control	Y	Gpul	1	5	1.4
10	no_UVB	Y	Gpul	1	5	0.9
11	no_UVAB	N	Gpul	1	5	0.74
12	no_UVB	N	Gpul	1	5	0.11
13	control	N	Gpul	1	5	1.42
14	no_UVB	N	Gpul	1	5	0.68
15	control	Y	Gpul	1	5	1.58
16	control	N	Gpul	1	5	1.15
17	control	N	Gpul	1	5	0.48
18	no_UVB	N	Gpul	1	5	1.02
19	no_UVB	N	Gpul	1	5	0.93
20	no_UVB	Y	Gpul	1	5	2.17
21	no_UVAB	Y	Gpul	1	5	1.04
22	control	N	Gpul	1	5	1.39
23	no_UVB	Y	Gpul	1	5	1.54
24	no_UVAB	Y	Gpul	1	5	2.08
25	no_UVAB	N	Gpul	1	5	2.14
26	no_UVAB	N	Gpul	1	5	0.68
27	control	Y	Gpul	1	5	2.74
28	no_UVAB	N	Gpul	1	5	2.48
29	no_UVAB	Y	Gpul	1	5	2.14
30	no_UVAB	Y	Gpul	1	5	2.94
1	no_UVB	N	Gpul	2	5	0
2	no_UVAB	N	Gpul	2	5	0
3	no_UVAB	Y	Gpul	2	5	0
4	control	N	Gpul	2	5	0.55
5	no_UVB	Y	Gpul	2	5	0
6	control	Y	Gpul	2	5	0
7	no_UVB	Y	Gpul	2	5	0
8	control	Y	Gpul	2	5	0
9	control	Y	Gpul	2	5	0.4
10	no_UVB	Y	Gpul	2	5	0.81
11	no_UVAB	N	Gpul	2	5	0.8
12	no_UVB	N	Gpul	2	5	0
13	control	N	Gpul	2	5	0.91
14	no_UVB	N	Gpul	2	5	0.43
15	control	Y	Gpul	2	5	0.71
16	control	N	Gpul	2	5	0.71
17	control	N	Gpul	2	5	0.36
18	no_UVB	N	Gpul	2	5	0.45
19	no_UVB	N	Gpul	2	5	1.46
20	no_UVB	Y	Gpul	2	5	0.82
21	no_UVAB	Y	Gpul	2	5	0.52
22	control	N	Gpul	2	5	0
23	no_UVB	Y	Gpul	2	5	1.36
24	no_UVAB	Y	Gpul	2	5	0
25	no_UVAB	N	Gpul	2	5	0
26	no_UVAB	N	Gpul	2	5	0.41
27	control	Y	Gpul	2	5	1.01
28	no_UVAB	N	Gpul	2	5	0.21
29	no_UVAB	Y	Gpul	2	5	0
30	no_UVAB	Y	Gpul	2	5	0
1	no_UVB	N	Pant	0	1	0
2	no_UVAB	N	Pant	0	1	0
3	no_UVAB	Y	Pant	0	1	0
4	control	N	Pant	0	1	0
5	no_UVB	Y	Pant	0	1	0
6	control	Y	Pant	0	1	0
7	no_UVB	Y	Pant	0	1	0
8	control	Y	Pant	0	1	0
9	control	Y	Pant	0	1	0
10	no_UVB	Y	Pant	0	1	0
11	no_UVAB	N	Pant	0	1	0
12	no_UVB	N	Pant	0	1	0
13	control	N	Pant	0	1	0
14	no_UVB	N	Pant	0	1	0
15	control	Y	Pant	0	1	0
16	control	N	Pant	0	1	0
17	control	N	Pant	0	1	0
18	no_UVB	N	Pant	0	1	0
19	no_UVB	N	Pant	0	1	0
20	no_UVB	Y	Pant	0	1	0
21	no_UVAB	Y	Pant	0	1	0
22	control	N	Pant	0	1	0
23	no_UVB	Y	Pant	0	1	0
24	no_UVAB	Y	Pant	0	1	0
25	no_UVAB	N	Pant	0	1	0
26	no_UVAB	N	Pant	0	1	0
27	control	Y	Pant	0	1	0
28	no_UVAB	N	Pant	0	1	0
29	no_UVAB	Y	Pant	0	1	0
30	no_UVAB	Y	Pant	0	1	0
1	no_UVB	N	Pant	1	1	1.37
2	no_UVAB	N	Pant	1	1	1.75
3	no_UVAB	Y	Pant	1	1	2.11
4	control	N	Pant	1	1	2.48
5	no_UVB	Y	Pant	1	1	2.14
6	control	Y	Pant	1	1	1.94
7	no_UVB	Y	Pant	1	1	1.21
8	control	Y	Pant	1	1	1.82
9	control	Y	Pant	1	1	2.6
10	no_UVB	Y	Pant	1	1	1.89
11	no_UVAB	N	Pant	1	1	1.69
12	no_UVB	N	Pant	1	1	1.93
13	control	N	Pant	1	1	2.72
14	no_UVB	N	Pant	1	1	2.3
15	control	Y	Pant	1	1	0
16	control	N	Pant	1	1	1.82
17	control	N	Pant	1	1	0
18	no_UVB	N	Pant	1	1	1.81
19	no_UVB	N	Pant	1	1	1.66
20	no_UVB	Y	Pant	1	1	2.05
21	no_UVAB	Y	Pant	1	1	1.67
22	control	N	Pant	1	1	1.94
23	no_UVB	Y	Pant	1	1	1.71
24	no_UVAB	Y	Pant	1	1	0
25	no_UVAB	N	Pant	1	1	2.31
26	no_UVAB	N	Pant	1	1	2.02
27	control	Y	Pant	1	1	2.31
28	no_UVAB	N	Pant	1	1	2.25
29	no_UVAB	Y	Pant	1	1	2.13
30	no_UVAB	Y	Pant	1	1	2.05
1	no_UVB	N	Pant	2	1	2.2
2	no_UVAB	N	Pant	2	1	0
3	no_UVAB	Y	Pant	2	1	2.27
4	control	N	Pant	2	1	2.74
5	no_UVB	Y	Pant	2	1	0
6	control	Y	Pant	2	1	1.57
7	no_UVB	Y	Pant	2	1	0
8	control	Y	Pant	2	1	0
9	control	Y	Pant	2	1	0
10	no_UVB	Y	Pant	2	1	0
11	no_UVAB	N	Pant	2	1	2
12	no_UVB	N	Pant	2	1	0
13	control	N	Pant	2	1	2.26
14	no_UVB	N	Pant	2	1	0
15	control	Y	Pant	2	1	0
16	control	N	Pant	2	1	0
17	control	N	Pant	2	1	2.01
18	no_UVB	N	Pant	2	1	4.44
19	no_UVB	N	Pant	2	1	0
20	no_UVB	Y	Pant	2	1	0
21	no_UVAB	Y	Pant	2	1	0
22	control	N	Pant	2	1	0
23	no_UVB	Y	Pant	2	1	1.85
24	no_UVAB	Y	Pant	2	1	0
25	no_UVAB	N	Pant	2	1	0
26	no_UVAB	N	Pant	2	1	0
27	control	Y	Pant	2	1	0
28	no_UVAB	N	Pant	2	1	0
29	no_UVAB	Y	Pant	2	1	0
30	no_UVAB	Y	Pant	2	1	0
1	no_UVB	N	Pant	0	2	0
2	no_UVAB	N	Pant	0	2	0
3	no_UVAB	Y	Pant	0	2	0
4	control	N	Pant	0	2	0
5	no_UVB	Y	Pant	0	2	0
6	control	Y	Pant	0	2	0
7	no_UVB	Y	Pant	0	2	0
8	control	Y	Pant	0	2	0
9	control	Y	Pant	0	2	0
10	no_UVB	Y	Pant	0	2	0
11	no_UVAB	N	Pant	0	2	0
12	no_UVB	N	Pant	0	2	0
13	control	N	Pant	0	2	0
14	no_UVB	N	Pant	0	2	0
15	control	Y	Pant	0	2	0
16	control	N	Pant	0	2	0
17	control	N	Pant	0	2	0
18	no_UVB	N	Pant	0	2	0
19	no_UVB	N	Pant	0	2	0
20	no_UVB	Y	Pant	0	2	0
21	no_UVAB	Y	Pant	0	2	0
22	control	N	Pant	0	2	0
23	no_UVB	Y	Pant	0	2	0
24	no_UVAB	Y	Pant	0	2	0
25	no_UVAB	N	Pant	0	2	0
26	no_UVAB	N	Pant	0	2	0
27	control	Y	Pant	0	2	0
28	no_UVAB	N	Pant	0	2	0
29	no_UVAB	Y	Pant	0	2	0
30	no_UVAB	Y	Pant	0	2	0
1	no_UVB	N	Pant	1	2	1.75
2	no_UVAB	N	Pant	1	2	2
3	no_UVAB	Y	Pant	1	2	2.01
4	control	N	Pant	1	2	2.14
5	no_UVB	Y	Pant	1	2	1.66
6	control	Y	Pant	1	2	1.64
7	no_UVB	Y	Pant	1	2	1.27
8	control	Y	Pant	1	2	1.47
9	control	Y	Pant	1	2	3.17
10	no_UVB	Y	Pant	1	2	1.78
11	no_UVAB	N	Pant	1	2	1.68
12	no_UVB	N	Pant	1	2	1.57
13	control	N	Pant	1	2	2.26
14	no_UVB	N	Pant	1	2	1.96
15	control	Y	Pant	1	2	1.69
16	control	N	Pant	1	2	1.53
17	control	N	Pant	1	2	0.98
18	no_UVB	N	Pant	1	2	0
19	no_UVB	N	Pant	1	2	1.9
20	no_UVB	Y	Pant	1	2	2.06
21	no_UVAB	Y	Pant	1	2	0.28
22	control	N	Pant	1	2	1.88
23	no_UVB	Y	Pant	1	2	1.41
24	no_UVAB	Y	Pant	1	2	1.17
25	no_UVAB	N	Pant	1	2	1.53
26	no_UVAB	N	Pant	1	2	1.67
27	control	Y	Pant	1	2	1.74
28	no_UVAB	N	Pant	1	2	1.94
29	no_UVAB	Y	Pant	1	2	1.85
30	no_UVAB	Y	Pant	1	2	1.56
1	no_UVB	N	Pant	2	2	0
2	no_UVAB	N	Pant	2	2	0
3	no_UVAB	Y	Pant	2	2	0
4	control	N	Pant	2	2	2.14
5	no_UVB	Y	Pant	2	2	0
6	control	Y	Pant	2	2	0
7	no_UVB	Y	Pant	2	2	0
8	control	Y	Pant	2	2	0
9	control	Y	Pant	2	2	0
10	no_UVB	Y	Pant	2	2	0
11	no_UVAB	N	Pant	2	2	2.01
12	no_UVB	N	Pant	2	2	0
13	control	N	Pant	2	2	0
14	no_UVB	N	Pant	2	2	0
15	control	Y	Pant	2	2	0
16	control	N	Pant	2	2	0
17	control	N	Pant	2	2	0
18	no_UVB	N	Pant	2	2	1.89
19	no_UVB	N	Pant	2	2	0
20	no_UVB	Y	Pant	2	2	0
21	no_UVAB	Y	Pant	2	2	0
22	control	N	Pant	2	2	0
23	no_UVB	Y	Pant	2	2	1.37
24	no_UVAB	Y	Pant	2	2	0
25	no_UVAB	N	Pant	2	2	0
26	no_UVAB	N	Pant	2	2	0
27	control	Y	Pant	2	2	0
28	no_UVAB	N	Pant	2	2	0
29	no_UVAB	Y	Pant	2	2	0
30	no_UVAB	Y	Pant	2	2	0
1	no_UVB	N	Pant	0	3	0
2	no_UVAB	N	Pant	0	3	0
3	no_UVAB	Y	Pant	0	3	0
4	control	N	Pant	0	3	0
5	no_UVB	Y	Pant	0	3	0
6	control	Y	Pant	0	3	0
7	no_UVB	Y	Pant	0	3	0
8	control	Y	Pant	0	3	0
9	control	Y	Pant	0	3	0
10	no_UVB	Y	Pant	0	3	0
11	no_UVAB	N	Pant	0	3	0
12	no_UVB	N	Pant	0	3	0
13	control	N	Pant	0	3	0
14	no_UVB	N	Pant	0	3	0
15	control	Y	Pant	0	3	0
16	control	N	Pant	0	3	0
17	control	N	Pant	0	3	0
18	no_UVB	N	Pant	0	3	0
19	no_UVB	N	Pant	0	3	0
20	no_UVB	Y	Pant	0	3	0
21	no_UVAB	Y	Pant	0	3	0
22	control	N	Pant	0	3	0
23	no_UVB	Y	Pant	0	3	0
24	no_UVAB	Y	Pant	0	3	0
25	no_UVAB	N	Pant	0	3	0
26	no_UVAB	N	Pant	0	3	0
27	control	Y	Pant	0	3	0
28	no_UVAB	N	Pant	0	3	0
29	no_UVAB	Y	Pant	0	3	0
30	no_UVAB	Y	Pant	0	3	0
1	no_UVB	N	Pant	1	3	0
2	no_UVAB	N	Pant	1	3	1.38
3	no_UVAB	Y	Pant	1	3	0
4	control	N	Pant	1	3	3.8
5	no_UVB	Y	Pant	1	3	3.43
6	control	Y	Pant	1	3	0
7	no_UVB	Y	Pant	1	3	2.98
8	control	Y	Pant	1	3	2.46
9	control	Y	Pant	1	3	1.15
10	no_UVB	Y	Pant	1	3	1.53
11	no_UVAB	N	Pant	1	3	2.68
12	no_UVB	N	Pant	1	3	2.35
13	control	N	Pant	1	3	3.13
14	no_UVB	N	Pant	1	3	3.02
15	control	Y	Pant	1	3	1.78
16	control	N	Pant	1	3	2.88
17	control	N	Pant	1	3	1.81
18	no_UVB	N	Pant	1	3	0.5
19	no_UVB	N	Pant	1	3	2.72
20	no_UVB	Y	Pant	1	3	2.46
21	no_UVAB	Y	Pant	1	3	0.27
22	control	N	Pant	1	3	2.5
23	no_UVB	Y	Pant	1	3	2.25
24	no_UVAB	Y	Pant	1	3	0
25	no_UVAB	N	Pant	1	3	2.62
26	no_UVAB	N	Pant	1	3	3.34
27	control	Y	Pant	1	3	0.78
28	no_UVAB	N	Pant	1	3	2.63
29	no_UVAB	Y	Pant	1	3	2.56
30	no_UVAB	Y	Pant	1	3	2.35
1	no_UVB	N	Pant	2	3	0
2	no_UVAB	N	Pant	2	3	0
3	no_UVAB	Y	Pant	2	3	2.07
4	control	N	Pant	2	3	2.34
5	no_UVB	Y	Pant	2	3	0
6	control	Y	Pant	2	3	0
7	no_UVB	Y	Pant	2	3	0
8	control	Y	Pant	2	3	0
9	control	Y	Pant	2	3	0
10	no_UVB	Y	Pant	2	3	0
11	no_UVAB	N	Pant	2	3	0
12	no_UVB	N	Pant	2	3	0
13	control	N	Pant	2	3	0
14	no_UVB	N	Pant	2	3	0
15	control	Y	Pant	2	3	0
16	control	N	Pant	2	3	0
17	control	N	Pant	2	3	1.65
18	no_UVB	N	Pant	2	3	0
19	no_UVB	N	Pant	2	3	1.32
20	no_UVB	Y	Pant	2	3	0
21	no_UVAB	Y	Pant	2	3	0
22	control	N	Pant	2	3	2.12
23	no_UVB	Y	Pant	2	3	0
24	no_UVAB	Y	Pant	2	3	0
25	no_UVAB	N	Pant	2	3	0
26	no_UVAB	N	Pant	2	3	0
27	control	Y	Pant	2	3	0
28	no_UVAB	N	Pant	2	3	0
29	no_UVAB	Y	Pant	2	3	0
30	no_UVAB	Y	Pant	2	3	0
1	no_UVB	N	Pant	0	4	0
2	no_UVAB	N	Pant	0	4	0
3	no_UVAB	Y	Pant	0	4	0
4	control	N	Pant	0	4	0
5	no_UVB	Y	Pant	0	4	0
6	control	Y	Pant	0	4	0
7	no_UVB	Y	Pant	0	4	0
8	control	Y	Pant	0	4	0
9	control	Y	Pant	0	4	0
10	no_UVB	Y	Pant	0	4	0
11	no_UVAB	N	Pant	0	4	0
12	no_UVB	N	Pant	0	4	0
13	control	N	Pant	0	4	0
14	no_UVB	N	Pant	0	4	0
15	control	Y	Pant	0	4	0
16	control	N	Pant	0	4	0
17	control	N	Pant	0	4	0
18	no_UVB	N	Pant	0	4	0
19	no_UVB	N	Pant	0	4	0
20	no_UVB	Y	Pant	0	4	0
21	no_UVAB	Y	Pant	0	4	0
22	control	N	Pant	0	4	0
23	no_UVB	Y	Pant	0	4	0
24	no_UVAB	Y	Pant	0	4	0
25	no_UVAB	N	Pant	0	4	0
26	no_UVAB	N	Pant	0	4	0
27	control	Y	Pant	0	4	0
28	no_UVAB	N	Pant	0	4	0
29	no_UVAB	Y	Pant	0	4	0
30	no_UVAB	Y	Pant	0	4	0
1	no_UVB	N	Pant	1	4	3.13
2	no_UVAB	N	Pant	1	4	2.49
3	no_UVAB	Y	Pant	1	4	2.65
4	control	N	Pant	1	4	2.28
5	no_UVB	Y	Pant	1	4	0
6	control	Y	Pant	1	4	1.68
7	no_UVB	Y	Pant	1	4	1.46
8	control	Y	Pant	1	4	1.49
9	control	Y	Pant	1	4	0
10	no_UVB	Y	Pant	1	4	0
11	no_UVAB	N	Pant	1	4	0.36
12	no_UVB	N	Pant	1	4	2.46
13	control	N	Pant	1	4	2.56
14	no_UVB	N	Pant	1	4	2.45
15	control	Y	Pant	1	4	0
16	control	N	Pant	1	4	1.95
17	control	N	Pant	1	4	2.37
18	no_UVB	N	Pant	1	4	2.44
19	no_UVB	N	Pant	1	4	2.61
20	no_UVB	Y	Pant	1	4	2.26
21	no_UVAB	Y	Pant	1	4	2.31
22	control	N	Pant	1	4	2.49
23	no_UVB	Y	Pant	1	4	2.21
24	no_UVAB	Y	Pant	1	4	2.18
25	no_UVAB	N	Pant	1	4	2.64
26	no_UVAB	N	Pant	1	4	3.21
27	control	Y	Pant	1	4	2.38
28	no_UVAB	N	Pant	1	4	3
29	no_UVAB	Y	Pant	1	4	2.75
30	no_UVAB	Y	Pant	1	4	2.32
1	no_UVB	N	Pant	2	4	2.59
2	no_UVAB	N	Pant	2	4	0.84
3	no_UVAB	Y	Pant	2	4	0
4	control	N	Pant	2	4	2.88
5	no_UVB	Y	Pant	2	4	0
6	control	Y	Pant	2	4	0
7	no_UVB	Y	Pant	2	4	0
8	control	Y	Pant	2	4	0
9	control	Y	Pant	2	4	0
10	no_UVB	Y	Pant	2	4	0
11	no_UVAB	N	Pant	2	4	2.43
12	no_UVB	N	Pant	2	4	0
13	control	N	Pant	2	4	2.95
14	no_UVB	N	Pant	2	4	0
15	control	Y	Pant	2	4	0
16	control	N	Pant	2	4	0
17	control	N	Pant	2	4	0
18	no_UVB	N	Pant	2	4	2.24
19	no_UVB	N	Pant	2	4	0
20	no_UVB	Y	Pant	2	4	0
21	no_UVAB	Y	Pant	2	4	0
22	control	N	Pant	2	4	0
23	no_UVB	Y	Pant	2	4	1.75
24	no_UVAB	Y	Pant	2	4	0
25	no_UVAB	N	Pant	2	4	0
26	no_UVAB	N	Pant	2	4	0
27	control	Y	Pant	2	4	0
28	no_UVAB	N	Pant	2	4	1.34
29	no_UVAB	Y	Pant	2	4	0
30	no_UVAB	Y	Pant	2	4	0
1	no_UVB	N	Pant	0	5	0
2	no_UVAB	N	Pant	0	5	0
3	no_UVAB	Y	Pant	0	5	0
4	control	N	Pant	0	5	0
5	no_UVB	Y	Pant	0	5	0
6	control	Y	Pant	0	5	0
7	no_UVB	Y	Pant	0	5	0
8	control	Y	Pant	0	5	0
9	control	Y	Pant	0	5	0
10	no_UVB	Y	Pant	0	5	0
11	no_UVAB	N	Pant	0	5	0
12	no_UVB	N	Pant	0	5	0
13	control	N	Pant	0	5	0
14	no_UVB	N	Pant	0	5	0
15	control	Y	Pant	0	5	0
16	control	N	Pant	0	5	0
17	control	N	Pant	0	5	0
18	no_UVB	N	Pant	0	5	0
19	no_UVB	N	Pant	0	5	0
20	no_UVB	Y	Pant	0	5	0
21	no_UVAB	Y	Pant	0	5	0
22	control	N	Pant	0	5	0
23	no_UVB	Y	Pant	0	5	0
24	no_UVAB	Y	Pant	0	5	0
25	no_UVAB	N	Pant	0	5	0
26	no_UVAB	N	Pant	0	5	0
27	control	Y	Pant	0	5	0
28	no_UVAB	N	Pant	0	5	0
29	no_UVAB	Y	Pant	0	5	0
30	no_UVAB	Y	Pant	0	5	0
1	no_UVB	N	Pant	1	5	1.96
2	no_UVAB	N	Pant	1	5	2.9
3	no_UVAB	Y	Pant	1	5	1.29
4	control	N	Pant	1	5	3.01
5	no_UVB	Y	Pant	1	5	2.17
6	control	Y	Pant	1	5	0.28
7	no_UVB	Y	Pant	1	5	1.57
8	control	Y	Pant	1	5	1.54
9	control	Y	Pant	1	5	2.84
10	no_UVB	Y	Pant	1	5	2.46
11	no_UVAB	N	Pant	1	5	3.07
12	no_UVB	N	Pant	1	5	1.72
13	control	N	Pant	1	5	0
14	no_UVB	N	Pant	1	5	2.9
15	control	Y	Pant	1	5	1.81
16	control	N	Pant	1	5	1.67
17	control	N	Pant	1	5	1.85
18	no_UVB	N	Pant	1	5	2.05
19	no_UVB	N	Pant	1	5	1.13
20	no_UVB	Y	Pant	1	5	0.24
21	no_UVAB	Y	Pant	1	5	0.29
22	control	N	Pant	1	5	1.93
23	no_UVB	Y	Pant	1	5	1.61
24	no_UVAB	Y	Pant	1	5	1.46
25	no_UVAB	N	Pant	1	5	0
26	no_UVAB	N	Pant	1	5	2.77
27	control	Y	Pant	1	5	1.96
28	no_UVAB	N	Pant	1	5	2.4
29	no_UVAB	Y	Pant	1	5	2.14
30	no_UVAB	Y	Pant	1	5	0.96
1	no_UVB	N	Pant	2	5	0
2	no_UVAB	N	Pant	2	5	0
3	no_UVAB	Y	Pant	2	5	2.49
4	control	N	Pant	2	5	3.18
5	no_UVB	Y	Pant	2	5	0
6	control	Y	Pant	2	5	0
7	no_UVB	Y	Pant	2	5	0
8	control	Y	Pant	2	5	0
9	control	Y	Pant	2	5	0
10	no_UVB	Y	Pant	2	5	0
11	no_UVAB	N	Pant	2	5	1.72
12	no_UVB	N	Pant	2	5	0
13	control	N	Pant	2	5	1.11
14	no_UVB	N	Pant	2	5	0
15	control	Y	Pant	2	5	0
16	control	N	Pant	2	5	0
17	control	N	Pant	2	5	1.74
18	no_UVB	N	Pant	2	5	1.72
19	no_UVB	N	Pant	2	5	1.76
20	no_UVB	Y	Pant	2	5	0
21	no_UVAB	Y	Pant	2	5	0
22	control	N	Pant	2	5	0
23	no_UVB	Y	Pant	2	5	0
24	no_UVAB	Y	Pant	2	5	0
25	no_UVAB	N	Pant	2	5	0
26	no_UVAB	N	Pant	2	5	0
27	control	Y	Pant	2	5	0
28	no_UVAB	N	Pant	2	5	0
29	no_UVAB	Y	Pant	2	5	1.13
30	no_UVAB	Y	Pant	2	5	0
1	no_UVB	N	Aaq	0	1	0
2	no_UVAB	N	Aaq	0	1	0
3	no_UVAB	Y	Aaq	0	1	0
4	control	N	Aaq	0	1	0
5	no_UVB	Y	Aaq	0	1	0
6	control	Y	Aaq	0	1	0
7	no_UVB	Y	Aaq	0	1	0
8	control	Y	Aaq	0	1	0
9	control	Y	Aaq	0	1	0
10	no_UVB	Y	Aaq	0	1	0
11	no_UVAB	N	Aaq	0	1	0
12	no_UVB	N	Aaq	0	1	0
13	control	N	Aaq	0	1	0
14	no_UVB	N	Aaq	0	1	0
15	control	Y	Aaq	0	1	0
16	control	N	Aaq	0	1	0
17	control	N	Aaq	0	1	0
18	no_UVB	N	Aaq	0	1	0
19	no_UVB	N	Aaq	0	1	0
20	no_UVB	Y	Aaq	0	1	0
21	no_UVAB	Y	Aaq	0	1	0
22	control	N	Aaq	0	1	0
23	no_UVB	Y	Aaq	0	1	0
24	no_UVAB	Y	Aaq	0	1	0
25	no_UVAB	N	Aaq	0	1	0
26	no_UVAB	N	Aaq	0	1	0
27	control	Y	Aaq	0	1	0
28	no_UVAB	N	Aaq	0	1	0
29	no_UVAB	Y	Aaq	0	1	0
30	no_UVAB	Y	Aaq	0	1	0
1	no_UVB	N	Aaq	1	1	0.13
2	no_UVAB	N	Aaq	1	1	1.55
3	no_UVAB	Y	Aaq	1	1	0.77
4	control	N	Aaq	1	1	1.18
5	no_UVB	Y	Aaq	1	1	1.87
6	control	Y	Aaq	1	1	3.94
7	no_UVB	Y	Aaq	1	1	1.38
8	control	Y	Aaq	1	1	0.96
9	control	Y	Aaq	1	1	2.82
10	no_UVB	Y	Aaq	1	1	3.23
11	no_UVAB	N	Aaq	1	1	0.67
12	no_UVB	N	Aaq	1	1	1.28
13	control	N	Aaq	1	1	4.31
14	no_UVB	N	Aaq	1	1	3.52
15	control	Y	Aaq	1	1	1.78
16	control	N	Aaq	1	1	1.55
17	control	N	Aaq	1	1	1.28
18	no_UVB	N	Aaq	1	1	5.16
19	no_UVB	N	Aaq	1	1	1.8
20	no_UVB	Y	Aaq	1	1	3.41
21	no_UVAB	Y	Aaq	1	1	0.69
22	control	N	Aaq	1	1	1.67
23	no_UVB	Y	Aaq	1	1	0
24	no_UVAB	Y	Aaq	1	1	1.53
25	no_UVAB	N	Aaq	1	1	3.26
26	no_UVAB	N	Aaq	1	1	3.29
27	control	Y	Aaq	1	1	4.6
28	no_UVAB	N	Aaq	1	1	1.92
29	no_UVAB	Y	Aaq	1	1	1.08
30	no_UVAB	Y	Aaq	1	1	2.08
1	no_UVB	N	Aaq	2	1	0
2	no_UVAB	N	Aaq	2	1	0
3	no_UVAB	Y	Aaq	2	1	0
4	control	N	Aaq	2	1	0
5	no_UVB	Y	Aaq	2	1	0
6	control	Y	Aaq	2	1	0
7	no_UVB	Y	Aaq	2	1	0
8	control	Y	Aaq	2	1	0
9	control	Y	Aaq	2	1	0
10	no_UVB	Y	Aaq	2	1	0
11	no_UVAB	N	Aaq	2	1	0
12	no_UVB	N	Aaq	2	1	0
13	control	N	Aaq	2	1	0
14	no_UVB	N	Aaq	2	1	0
15	control	Y	Aaq	2	1	0
16	control	N	Aaq	2	1	0
17	control	N	Aaq	2	1	0
18	no_UVB	N	Aaq	2	1	0
19	no_UVB	N	Aaq	2	1	0
20	no_UVB	Y	Aaq	2	1	0
21	no_UVAB	Y	Aaq	2	1	0
22	control	N	Aaq	2	1	0
23	no_UVB	Y	Aaq	2	1	0
24	no_UVAB	Y	Aaq	2	1	0
25	no_UVAB	N	Aaq	2	1	0
26	no_UVAB	N	Aaq	2	1	0
27	control	Y	Aaq	2	1	0
28	no_UVAB	N	Aaq	2	1	0
29	no_UVAB	Y	Aaq	2	1	0
30	no_UVAB	Y	Aaq	2	1	0
1	no_UVB	N	Aaq	0	2	0
2	no_UVAB	N	Aaq	0	2	0
3	no_UVAB	Y	Aaq	0	2	0
4	control	N	Aaq	0	2	0
5	no_UVB	Y	Aaq	0	2	0
6	control	Y	Aaq	0	2	0
7	no_UVB	Y	Aaq	0	2	0
8	control	Y	Aaq	0	2	0
9	control	Y	Aaq	0	2	0
10	no_UVB	Y	Aaq	0	2	0
11	no_UVAB	N	Aaq	0	2	0
12	no_UVB	N	Aaq	0	2	0
13	control	N	Aaq	0	2	0
14	no_UVB	N	Aaq	0	2	0
15	control	Y	Aaq	0	2	0
16	control	N	Aaq	0	2	0
17	control	N	Aaq	0	2	0
18	no_UVB	N	Aaq	0	2	0
19	no_UVB	N	Aaq	0	2	0
20	no_UVB	Y	Aaq	0	2	0
21	no_UVAB	Y	Aaq	0	2	0
22	control	N	Aaq	0	2	0
23	no_UVB	Y	Aaq	0	2	0
24	no_UVAB	Y	Aaq	0	2	0
25	no_UVAB	N	Aaq	0	2	0
26	no_UVAB	N	Aaq	0	2	0
27	control	Y	Aaq	0	2	0
28	no_UVAB	N	Aaq	0	2	0
29	no_UVAB	Y	Aaq	0	2	0
30	no_UVAB	Y	Aaq	0	2	0
1	no_UVB	N	Aaq	1	2	0
2	no_UVAB	N	Aaq	1	2	0.41
3	no_UVAB	Y	Aaq	1	2	1.18
4	control	N	Aaq	1	2	2.16
5	no_UVB	Y	Aaq	1	2	3.54
6	control	Y	Aaq	1	2	2.51
7	no_UVB	Y	Aaq	1	2	4.46
8	control	Y	Aaq	1	2	1.97
9	control	Y	Aaq	1	2	0.56
10	no_UVB	Y	Aaq	1	2	1.94
11	no_UVAB	N	Aaq	1	2	0.95
12	no_UVB	N	Aaq	1	2	0.73
13	control	N	Aaq	1	2	2.29
14	no_UVB	N	Aaq	1	2	1.71
15	control	Y	Aaq	1	2	2.49
16	control	N	Aaq	1	2	1.47
17	control	N	Aaq	1	2	0
18	no_UVB	N	Aaq	1	2	1.65
19	no_UVB	N	Aaq	1	2	4.25
20	no_UVB	Y	Aaq	1	2	3.22
21	no_UVAB	Y	Aaq	1	2	2.07
22	control	N	Aaq	1	2	3.16
23	no_UVB	Y	Aaq	1	2	0.16
24	no_UVAB	Y	Aaq	1	2	2.94
25	no_UVAB	N	Aaq	1	2	0.17
26	no_UVAB	N	Aaq	1	2	0.56
27	control	Y	Aaq	1	2	2.49
28	no_UVAB	N	Aaq	1	2	4.75
29	no_UVAB	Y	Aaq	1	2	3.03
30	no_UVAB	Y	Aaq	1	2	5.64
1	no_UVB	N	Aaq	2	2	0
2	no_UVAB	N	Aaq	2	2	0
3	no_UVAB	Y	Aaq	2	2	0
4	control	N	Aaq	2	2	0
5	no_UVB	Y	Aaq	2	2	0
6	control	Y	Aaq	2	2	1.73
7	no_UVB	Y	Aaq	2	2	0
8	control	Y	Aaq	2	2	0
9	control	Y	Aaq	2	2	0
10	no_UVB	Y	Aaq	2	2	0
11	no_UVAB	N	Aaq	2	2	0
12	no_UVB	N	Aaq	2	2	0
13	control	N	Aaq	2	2	0
14	no_UVB	N	Aaq	2	2	0
15	control	Y	Aaq	2	2	0
16	control	N	Aaq	2	2	0
17	control	N	Aaq	2	2	0
18	no_UVB	N	Aaq	2	2	0
19	no_UVB	N	Aaq	2	2	0
20	no_UVB	Y	Aaq	2	2	0
21	no_UVAB	Y	Aaq	2	2	0
22	control	N	Aaq	2	2	0
23	no_UVB	Y	Aaq	2	2	2.64
24	no_UVAB	Y	Aaq	2	2	0
25	no_UVAB	N	Aaq	2	2	0
26	no_UVAB	N	Aaq	2	2	0
27	control	Y	Aaq	2	2	0
28	no_UVAB	N	Aaq	2	2	0
29	no_UVAB	Y	Aaq	2	2	0
30	no_UVAB	Y	Aaq	2	2	0
1	no_UVB	N	Aaq	0	3	0
2	no_UVAB	N	Aaq	0	3	0
3	no_UVAB	Y	Aaq	0	3	0
4	control	N	Aaq	0	3	0
5	no_UVB	Y	Aaq	0	3	0
6	control	Y	Aaq	0	3	0
7	no_UVB	Y	Aaq	0	3	0
8	control	Y	Aaq	0	3	0
9	control	Y	Aaq	0	3	0
10	no_UVB	Y	Aaq	0	3	0
11	no_UVAB	N	Aaq	0	3	0
12	no_UVB	N	Aaq	0	3	0
13	control	N	Aaq	0	3	0
14	no_UVB	N	Aaq	0	3	0
15	control	Y	Aaq	0	3	0
16	control	N	Aaq	0	3	0
17	control	N	Aaq	0	3	0
18	no_UVB	N	Aaq	0	3	0
19	no_UVB	N	Aaq	0	3	0
20	no_UVB	Y	Aaq	0	3	0
21	no_UVAB	Y	Aaq	0	3	0
22	control	N	Aaq	0	3	0
23	no_UVB	Y	Aaq	0	3	0
24	no_UVAB	Y	Aaq	0	3	0
25	no_UVAB	N	Aaq	0	3	0
26	no_UVAB	N	Aaq	0	3	0
27	control	Y	Aaq	0	3	0
28	no_UVAB	N	Aaq	0	3	0
29	no_UVAB	Y	Aaq	0	3	0
30	no_UVAB	Y	Aaq	0	3	0
1	no_UVB	N	Aaq	1	3	2.11
2	no_UVAB	N	Aaq	1	3	1.22
3	no_UVAB	Y	Aaq	1	3	2.18
4	control	N	Aaq	1	3	4.86
5	no_UVB	Y	Aaq	1	3	2.84
6	control	Y	Aaq	1	3	3.12
7	no_UVB	Y	Aaq	1	3	1.01
8	control	Y	Aaq	1	3	1.31
9	control	Y	Aaq	1	3	1.38
10	no_UVB	Y	Aaq	1	3	1.45
11	no_UVAB	N	Aaq	1	3	0.88
12	no_UVB	N	Aaq	1	3	2.22
13	control	N	Aaq	1	3	1.57
14	no_UVB	N	Aaq	1	3	2.44
15	control	Y	Aaq	1	3	1.87
16	control	N	Aaq	1	3	0.74
17	control	N	Aaq	1	3	0
18	no_UVB	N	Aaq	1	3	2.81
19	no_UVB	N	Aaq	1	3	2.7
20	no_UVB	Y	Aaq	1	3	2.14
21	no_UVAB	Y	Aaq	1	3	2
22	control	N	Aaq	1	3	1.27
23	no_UVB	Y	Aaq	1	3	0.23
24	no_UVAB	Y	Aaq	1	3	0.64
25	no_UVAB	N	Aaq	1	3	1.67
26	no_UVAB	N	Aaq	1	3	4.03
27	control	Y	Aaq	1	3	1.28
28	no_UVAB	N	Aaq	1	3	1.37
29	no_UVAB	Y	Aaq	1	3	1.21
30	no_UVAB	Y	Aaq	1	3	0.76
1	no_UVB	N	Aaq	2	3	0
2	no_UVAB	N	Aaq	2	3	0
3	no_UVAB	Y	Aaq	2	3	0
4	control	N	Aaq	2	3	0
5	no_UVB	Y	Aaq	2	3	0
6	control	Y	Aaq	2	3	0
7	no_UVB	Y	Aaq	2	3	0
8	control	Y	Aaq	2	3	0
9	control	Y	Aaq	2	3	0
10	no_UVB	Y	Aaq	2	3	0
11	no_UVAB	N	Aaq	2	3	0
12	no_UVB	N	Aaq	2	3	0
13	control	N	Aaq	2	3	0
14	no_UVB	N	Aaq	2	3	0
15	control	Y	Aaq	2	3	0
16	control	N	Aaq	2	3	0
17	control	N	Aaq	2	3	0
18	no_UVB	N	Aaq	2	3	0
19	no_UVB	N	Aaq	2	3	0
20	no_UVB	Y	Aaq	2	3	1.02
21	no_UVAB	Y	Aaq	2	3	0
22	control	N	Aaq	2	3	0
23	no_UVB	Y	Aaq	2	3	0
24	no_UVAB	Y	Aaq	2	3	0
25	no_UVAB	N	Aaq	2	3	0
26	no_UVAB	N	Aaq	2	3	0
27	control	Y	Aaq	2	3	0.85
28	no_UVAB	N	Aaq	2	3	0
29	no_UVAB	Y	Aaq	2	3	0
30	no_UVAB	Y	Aaq	2	3	NA
1	no_UVB	N	Aaq	0	4	0
2	no_UVAB	N	Aaq	0	4	0
3	no_UVAB	Y	Aaq	0	4	0
4	control	N	Aaq	0	4	0
5	no_UVB	Y	Aaq	0	4	0
6	control	Y	Aaq	0	4	0
7	no_UVB	Y	Aaq	0	4	0
8	control	Y	Aaq	0	4	0
9	control	Y	Aaq	0	4	0
10	no_UVB	Y	Aaq	0	4	0
11	no_UVAB	N	Aaq	0	4	0
12	no_UVB	N	Aaq	0	4	0
13	control	N	Aaq	0	4	0
14	no_UVB	N	Aaq	0	4	0
15	control	Y	Aaq	0	4	0
16	control	N	Aaq	0	4	0
17	control	N	Aaq	0	4	0
18	no_UVB	N	Aaq	0	4	0
19	no_UVB	N	Aaq	0	4	0
20	no_UVB	Y	Aaq	0	4	0
21	no_UVAB	Y	Aaq	0	4	0
22	control	N	Aaq	0	4	0
23	no_UVB	Y	Aaq	0	4	0
24	no_UVAB	Y	Aaq	0	4	0
25	no_UVAB	N	Aaq	0	4	0
26	no_UVAB	N	Aaq	0	4	0
27	control	Y	Aaq	0	4	0
28	no_UVAB	N	Aaq	0	4	0
29	no_UVAB	Y	Aaq	0	4	0
30	no_UVAB	Y	Aaq	0	4	0
1	no_UVB	N	Aaq	1	4	0.15
2	no_UVAB	N	Aaq	1	4	0.59
3	no_UVAB	Y	Aaq	1	4	1.04
4	control	N	Aaq	1	4	1.95
5	no_UVB	Y	Aaq	1	4	1.67
6	control	Y	Aaq	1	4	1.46
7	no_UVB	Y	Aaq	1	4	1.15
8	control	Y	Aaq	1	4	0.5
9	control	Y	Aaq	1	4	0.75
10	no_UVB	Y	Aaq	1	4	0.52
11	no_UVAB	N	Aaq	1	4	1.15
12	no_UVB	N	Aaq	1	4	0.8
13	control	N	Aaq	1	4	0.32
14	no_UVB	N	Aaq	1	4	0.79
15	control	Y	Aaq	1	4	0.8
16	control	N	Aaq	1	4	0.62
17	control	N	Aaq	1	4	0
18	no_UVB	N	Aaq	1	4	5.58
19	no_UVB	N	Aaq	1	4	3.22
20	no_UVB	Y	Aaq	1	4	1.26
21	no_UVAB	Y	Aaq	1	4	0.43
22	control	N	Aaq	1	4	0.34
23	no_UVB	Y	Aaq	1	4	0
24	no_UVAB	Y	Aaq	1	4	1.2
25	no_UVAB	N	Aaq	1	4	1.31
26	no_UVAB	N	Aaq	1	4	0.96
27	control	Y	Aaq	1	4	1.71
28	no_UVAB	N	Aaq	1	4	2.31
29	no_UVAB	Y	Aaq	1	4	1.69
30	no_UVAB	Y	Aaq	1	4	1.38
1	no_UVB	N	Aaq	2	4	0
2	no_UVAB	N	Aaq	2	4	0
3	no_UVAB	Y	Aaq	2	4	0
4	control	N	Aaq	2	4	0
5	no_UVB	Y	Aaq	2	4	0
6	control	Y	Aaq	2	4	0
7	no_UVB	Y	Aaq	2	4	0
8	control	Y	Aaq	2	4	0
9	control	Y	Aaq	2	4	0
10	no_UVB	Y	Aaq	2	4	0
11	no_UVAB	N	Aaq	2	4	0
12	no_UVB	N	Aaq	2	4	0
13	control	N	Aaq	2	4	0
14	no_UVB	N	Aaq	2	4	0
15	control	Y	Aaq	2	4	0
16	control	N	Aaq	2	4	0
17	control	N	Aaq	2	4	0
18	no_UVB	N	Aaq	2	4	0
19	no_UVB	N	Aaq	2	4	0
20	no_UVB	Y	Aaq	2	4	0
21	no_UVAB	Y	Aaq	2	4	0
22	control	N	Aaq	2	4	0
23	no_UVB	Y	Aaq	2	4	0
24	no_UVAB	Y	Aaq	2	4	0
25	no_UVAB	N	Aaq	2	4	0
26	no_UVAB	N	Aaq	2	4	0.08
27	control	Y	Aaq	2	4	0.39
28	no_UVAB	N	Aaq	2	4	0
29	no_UVAB	Y	Aaq	2	4	0
30	no_UVAB	Y	Aaq	2	4	0
1	no_UVB	N	Aaq	0	5	0
2	no_UVAB	N	Aaq	0	5	0
3	no_UVAB	Y	Aaq	0	5	0
4	control	N	Aaq	0	5	0
5	no_UVB	Y	Aaq	0	5	0
6	control	Y	Aaq	0	5	0
7	no_UVB	Y	Aaq	0	5	0
8	control	Y	Aaq	0	5	0
9	control	Y	Aaq	0	5	0
10	no_UVB	Y	Aaq	0	5	0
11	no_UVAB	N	Aaq	0	5	0
12	no_UVB	N	Aaq	0	5	0
13	control	N	Aaq	0	5	0
14	no_UVB	N	Aaq	0	5	0
15	control	Y	Aaq	0	5	0
16	control	N	Aaq	0	5	0
17	control	N	Aaq	0	5	0
18	no_UVB	N	Aaq	0	5	0
19	no_UVB	N	Aaq	0	5	0
20	no_UVB	Y	Aaq	0	5	0
21	no_UVAB	Y	Aaq	0	5	0
22	control	N	Aaq	0	5	0
23	no_UVB	Y	Aaq	0	5	0
24	no_UVAB	Y	Aaq	0	5	0
25	no_UVAB	N	Aaq	0	5	0
26	no_UVAB	N	Aaq	0	5	0
27	control	Y	Aaq	0	5	0
28	no_UVAB	N	Aaq	0	5	0
29	no_UVAB	Y	Aaq	0	5	0
30	no_UVAB	Y	Aaq	0	5	0
1	no_UVB	N	Aaq	1	5	0.41
2	no_UVAB	N	Aaq	1	5	0.49
3	no_UVAB	Y	Aaq	1	5	1.76
4	control	N	Aaq	1	5	2.4
5	no_UVB	Y	Aaq	1	5	1.86
6	control	Y	Aaq	1	5	0.8
7	no_UVB	Y	Aaq	1	5	0.4
8	control	Y	Aaq	1	5	0.91
9	control	Y	Aaq	1	5	1.31
10	no_UVB	Y	Aaq	1	5	0.48
11	no_UVAB	N	Aaq	1	5	2.2
12	no_UVB	N	Aaq	1	5	3.73
13	control	N	Aaq	1	5	0.79
14	no_UVB	N	Aaq	1	5	0.56
15	control	Y	Aaq	1	5	0.96
16	control	N	Aaq	1	5	0.51
17	control	N	Aaq	1	5	0.32
18	no_UVB	N	Aaq	1	5	2.26
19	no_UVB	N	Aaq	1	5	0.45
20	no_UVB	Y	Aaq	1	5	2.15
21	no_UVAB	Y	Aaq	1	5	0.43
22	control	N	Aaq	1	5	0.57
23	no_UVB	Y	Aaq	1	5	0.96
24	no_UVAB	Y	Aaq	1	5	0.51
25	no_UVAB	N	Aaq	1	5	0.48
26	no_UVAB	N	Aaq	1	5	2.46
27	control	Y	Aaq	1	5	1.34
28	no_UVAB	N	Aaq	1	5	1.1
29	no_UVAB	Y	Aaq	1	5	1.02
30	no_UVAB	Y	Aaq	1	5	1.59
1	no_UVB	N	Aaq	2	5	0
2	no_UVAB	N	Aaq	2	5	0
3	no_UVAB	Y	Aaq	2	5	0
4	control	N	Aaq	2	5	0
5	no_UVB	Y	Aaq	2	5	0
6	control	Y	Aaq	2	5	0
7	no_UVB	Y	Aaq	2	5	0
8	control	Y	Aaq	2	5	0
9	control	Y	Aaq	2	5	0
10	no_UVB	Y	Aaq	2	5	0
11	no_UVAB	N	Aaq	2	5	0
12	no_UVB	N	Aaq	2	5	0
13	control	N	Aaq	2	5	0
14	no_UVB	N	Aaq	2	5	0
15	control	Y	Aaq	2	5	0
16	control	N	Aaq	2	5	0
17	control	N	Aaq	2	5	0
18	no_UVB	N	Aaq	2	5	0
19	no_UVB	N	Aaq	2	5	0
20	no_UVB	Y	Aaq	2	5	0
21	no_UVAB	Y	Aaq	2	5	0
22	control	N	Aaq	2	5	0
23	no_UVB	Y	Aaq	2	5	0
24	no_UVAB	Y	Aaq	2	5	0
25	no_UVAB	N	Aaq	2	5	0
26	no_UVAB	N	Aaq	2	5	0
27	control	Y	Aaq	2	5	0.91
28	no_UVAB	N	Aaq	2	5	1.53
29	no_UVAB	Y	Aaq	2	5	0
30	no_UVAB	Y	Aaq	2	5	0
1	no_UVB	N	Gpul	3	1	0
2	no_UVAB	N	Gpul	3	1	0
3	no_UVAB	Y	Gpul	3	1	0
4	control	N	Gpul	3	1	0
5	no_UVB	Y	Gpul	3	1	0
6	control	Y	Gpul	3	1	0
7	no_UVB	Y	Gpul	3	1	0
8	control	Y	Gpul	3	1	0
9	control	Y	Gpul	3	1	0
10	no_UVB	Y	Gpul	3	1	0
11	no_UVAB	N	Gpul	3	1	0
12	no_UVB	N	Gpul	3	1	0
13	control	N	Gpul	3	1	0
14	no_UVB	N	Gpul	3	1	0
15	control	Y	Gpul	3	1	0
16	control	N	Gpul	3	1	0
17	control	N	Gpul	3	1	0
18	no_UVB	N	Gpul	3	1	0
19	no_UVB	N	Gpul	3	1	0
20	no_UVB	Y	Gpul	3	1	0
21	no_UVAB	Y	Gpul	3	1	0
22	control	N	Gpul	3	1	0
23	no_UVB	Y	Gpul	3	1	0
24	no_UVAB	Y	Gpul	3	1	1.27
25	no_UVAB	N	Gpul	3	1	0
26	no_UVAB	N	Gpul	3	1	0
27	control	Y	Gpul	3	1	0
28	no_UVAB	N	Gpul	3	1	0
29	no_UVAB	Y	Gpul	3	1	1.11
30	no_UVAB	Y	Gpul	3	1	0
1	no_UVB	N	Pant	3	1	0
2	no_UVAB	N	Pant	3	1	0
3	no_UVAB	Y	Pant	3	1	0
4	control	N	Pant	3	1	0
5	no_UVB	Y	Pant	3	1	0
6	control	Y	Pant	3	1	0
7	no_UVB	Y	Pant	3	1	0
8	control	Y	Pant	3	1	0
9	control	Y	Pant	3	1	0
10	no_UVB	Y	Pant	3	1	0
11	no_UVAB	N	Pant	3	1	0
12	no_UVB	N	Pant	3	1	0
13	control	N	Pant	3	1	0
14	no_UVB	N	Pant	3	1	0
15	control	Y	Pant	3	1	0
16	control	N	Pant	3	1	0
17	control	N	Pant	3	1	0
18	no_UVB	N	Pant	3	1	0
19	no_UVB	N	Pant	3	1	0
20	no_UVB	Y	Pant	3	1	0
21	no_UVAB	Y	Pant	3	1	0
22	control	N	Pant	3	1	0
23	no_UVB	Y	Pant	3	1	0
24	no_UVAB	Y	Pant	3	1	0
25	no_UVAB	N	Pant	3	1	0
26	no_UVAB	N	Pant	3	1	0
27	control	Y	Pant	3	1	0
28	no_UVAB	N	Pant	3	1	0
29	no_UVAB	Y	Pant	3	1	0
30	no_UVAB	Y	Pant	3	1	0
1	no_UVB	N	Gpul	3	2	0
2	no_UVAB	N	Gpul	3	2	0
3	no_UVAB	Y	Gpul	3	2	0
4	control	N	Gpul	3	2	0
5	no_UVB	Y	Gpul	3	2	0
6	control	Y	Gpul	3	2	0
7	no_UVB	Y	Gpul	3	2	0
8	control	Y	Gpul	3	2	0
9	control	Y	Gpul	3	2	0
10	no_UVB	Y	Gpul	3	2	0
11	no_UVAB	N	Gpul	3	2	0
12	no_UVB	N	Gpul	3	2	0
13	control	N	Gpul	3	2	0
14	no_UVB	N	Gpul	3	2	0
15	control	Y	Gpul	3	2	0
16	control	N	Gpul	3	2	0
17	control	N	Gpul	3	2	0
18	no_UVB	N	Gpul	3	2	0
19	no_UVB	N	Gpul	3	2	0
20	no_UVB	Y	Gpul	3	2	0
21	no_UVAB	Y	Gpul	3	2	0
22	control	N	Gpul	3	2	0
23	no_UVB	Y	Gpul	3	2	0
24	no_UVAB	Y	Gpul	3	2	0
25	no_UVAB	N	Gpul	3	2	0
26	no_UVAB	N	Gpul	3	2	0
27	control	Y	Gpul	3	2	0
28	no_UVAB	N	Gpul	3	2	0
29	no_UVAB	Y	Gpul	3	2	0
30	no_UVAB	Y	Gpul	3	2	0
1	no_UVB	N	Pant	3	2	0
2	no_UVAB	N	Pant	3	2	0
3	no_UVAB	Y	Pant	3	2	0
4	control	N	Pant	3	2	0
5	no_UVB	Y	Pant	3	2	0
6	control	Y	Pant	3	2	0
7	no_UVB	Y	Pant	3	2	0
8	control	Y	Pant	3	2	0
9	control	Y	Pant	3	2	0
10	no_UVB	Y	Pant	3	2	0
11	no_UVAB	N	Pant	3	2	0
12	no_UVB	N	Pant	3	2	0
13	control	N	Pant	3	2	0
14	no_UVB	N	Pant	3	2	0
15	control	Y	Pant	3	2	0
16	control	N	Pant	3	2	0
17	control	N	Pant	3	2	0
18	no_UVB	N	Pant	3	2	0
19	no_UVB	N	Pant	3	2	0
20	no_UVB	Y	Pant	3	2	0
21	no_UVAB	Y	Pant	3	2	0
22	control	N	Pant	3	2	0
23	no_UVB	Y	Pant	3	2	0
24	no_UVAB	Y	Pant	3	2	0
25	no_UVAB	N	Pant	3	2	0
26	no_UVAB	N	Pant	3	2	0
27	control	Y	Pant	3	2	0
28	no_UVAB	N	Pant	3	2	0
29	no_UVAB	Y	Pant	3	2	0
30	no_UVAB	Y	Pant	3	2	2.25
1	no_UVB	N	Gpul	3	3	0
2	no_UVAB	N	Gpul	3	3	0
3	no_UVAB	Y	Gpul	3	3	0
4	control	N	Gpul	3	3	0
5	no_UVB	Y	Gpul	3	3	0
6	control	Y	Gpul	3	3	0
7	no_UVB	Y	Gpul	3	3	0
8	control	Y	Gpul	3	3	0
9	control	Y	Gpul	3	3	0
10	no_UVB	Y	Gpul	3	3	0
11	no_UVAB	N	Gpul	3	3	1.33
12	no_UVB	N	Gpul	3	3	0
13	control	N	Gpul	3	3	0
14	no_UVB	N	Gpul	3	3	0
15	control	Y	Gpul	3	3	0
16	control	N	Gpul	3	3	0
17	control	N	Gpul	3	3	0
18	no_UVB	N	Gpul	3	3	0
19	no_UVB	N	Gpul	3	3	0
20	no_UVB	Y	Gpul	3	3	0
21	no_UVAB	Y	Gpul	3	3	0
22	control	N	Gpul	3	3	0
23	no_UVB	Y	Gpul	3	3	0
24	no_UVAB	Y	Gpul	3	3	0
25	no_UVAB	N	Gpul	3	3	0
26	no_UVAB	N	Gpul	3	3	0
27	control	Y	Gpul	3	3	0
28	no_UVAB	N	Gpul	3	3	0
29	no_UVAB	Y	Gpul	3	3	1.21
30	no_UVAB	Y	Gpul	3	3	0
1	no_UVB	N	Pant	3	3	0
2	no_UVAB	N	Pant	3	3	0
3	no_UVAB	Y	Pant	3	3	0
4	control	N	Pant	3	3	0
5	no_UVB	Y	Pant	3	3	0
6	control	Y	Pant	3	3	1.31
7	no_UVB	Y	Pant	3	3	0
8	control	Y	Pant	3	3	0
9	control	Y	Pant	3	3	0
10	no_UVB	Y	Pant	3	3	0
11	no_UVAB	N	Pant	3	3	0
12	no_UVB	N	Pant	3	3	0
13	control	N	Pant	3	3	0
14	no_UVB	N	Pant	3	3	0
15	control	Y	Pant	3	3	0
16	control	N	Pant	3	3	0
17	control	N	Pant	3	3	0
18	no_UVB	N	Pant	3	3	0
19	no_UVB	N	Pant	3	3	0
20	no_UVB	Y	Pant	3	3	0
21	no_UVAB	Y	Pant	3	3	0
22	control	N	Pant	3	3	0
23	no_UVB	Y	Pant	3	3	0
24	no_UVAB	Y	Pant	3	3	0
25	no_UVAB	N	Pant	3	3	0
26	no_UVAB	N	Pant	3	3	0
27	control	Y	Pant	3	3	0
28	no_UVAB	N	Pant	3	3	0
29	no_UVAB	Y	Pant	3	3	0
30	no_UVAB	Y	Pant	3	3	0
1	no_UVB	N	Gpul	3	4	0
2	no_UVAB	N	Gpul	3	4	0
3	no_UVAB	Y	Gpul	3	4	0
4	control	N	Gpul	3	4	0.26
5	no_UVB	Y	Gpul	3	4	0
6	control	Y	Gpul	3	4	0
7	no_UVB	Y	Gpul	3	4	0
8	control	Y	Gpul	3	4	0
9	control	Y	Gpul	3	4	0
10	no_UVB	Y	Gpul	3	4	0
11	no_UVAB	N	Gpul	3	4	0
12	no_UVB	N	Gpul	3	4	0
13	control	N	Gpul	3	4	0
14	no_UVB	N	Gpul	3	4	0
15	control	Y	Gpul	3	4	0
16	control	N	Gpul	3	4	0.22
17	control	N	Gpul	3	4	0
18	no_UVB	N	Gpul	3	4	0
19	no_UVB	N	Gpul	3	4	0
20	no_UVB	Y	Gpul	3	4	0
21	no_UVAB	Y	Gpul	3	4	0.45
22	control	N	Gpul	3	4	0
23	no_UVB	Y	Gpul	3	4	0
24	no_UVAB	Y	Gpul	3	4	0
25	no_UVAB	N	Gpul	3	4	0
26	no_UVAB	N	Gpul	3	4	0
27	control	Y	Gpul	3	4	1.24
28	no_UVAB	N	Gpul	3	4	0
29	no_UVAB	Y	Gpul	3	4	0.93
30	no_UVAB	Y	Gpul	3	4	0
1	no_UVB	N	Pant	3	4	0
2	no_UVAB	N	Pant	3	4	0
3	no_UVAB	Y	Pant	3	4	0
4	control	N	Pant	3	4	0
5	no_UVB	Y	Pant	3	4	0
6	control	Y	Pant	3	4	0
7	no_UVB	Y	Pant	3	4	0
8	control	Y	Pant	3	4	0
9	control	Y	Pant	3	4	0
10	no_UVB	Y	Pant	3	4	0
11	no_UVAB	N	Pant	3	4	0
12	no_UVB	N	Pant	3	4	0
13	control	N	Pant	3	4	0
14	no_UVB	N	Pant	3	4	0
15	control	Y	Pant	3	4	0
16	control	N	Pant	3	4	0
17	control	N	Pant	3	4	0
18	no_UVB	N	Pant	3	4	0
19	no_UVB	N	Pant	3	4	0
20	no_UVB	Y	Pant	3	4	0
21	no_UVAB	Y	Pant	3	4	0
22	control	N	Pant	3	4	1.82
23	no_UVB	Y	Pant	3	4	0
24	no_UVAB	Y	Pant	3	4	0
25	no_UVAB	N	Pant	3	4	0
26	no_UVAB	N	Pant	3	4	0
27	control	Y	Pant	3	4	0
28	no_UVAB	N	Pant	3	4	0
29	no_UVAB	Y	Pant	3	4	0
30	no_UVAB	Y	Pant	3	4	0
1	no_UVB	N	Gpul	3	5	0
2	no_UVAB	N	Gpul	3	5	0
3	no_UVAB	Y	Gpul	3	5	0
4	control	N	Gpul	3	5	0
5	no_UVB	Y	Gpul	3	5	0
6	control	Y	Gpul	3	5	0
7	no_UVB	Y	Gpul	3	5	0
8	control	Y	Gpul	3	5	0
9	control	Y	Gpul	3	5	0
10	no_UVB	Y	Gpul	3	5	0
11	no_UVAB	N	Gpul	3	5	0
12	no_UVB	N	Gpul	3	5	0
13	control	N	Gpul	3	5	2.06
14	no_UVB	N	Gpul	3	5	0
15	control	Y	Gpul	3	5	0
16	control	N	Gpul	3	5	0
17	control	N	Gpul	3	5	0
18	no_UVB	N	Gpul	3	5	0
19	no_UVB	N	Gpul	3	5	0
20	no_UVB	Y	Gpul	3	5	0
21	no_UVAB	Y	Gpul	3	5	0
22	control	N	Gpul	3	5	0
23	no_UVB	Y	Gpul	3	5	1.02
24	no_UVAB	Y	Gpul	3	5	0
25	no_UVAB	N	Gpul	3	5	2.81
26	no_UVAB	N	Gpul	3	5	0
27	control	Y	Gpul	3	5	0
28	no_UVAB	N	Gpul	3	5	0
29	no_UVAB	Y	Gpul	3	5	0
30	no_UVAB	Y	Gpul	3	5	0
1	no_UVB	N	Pant	3	5	0
2	no_UVAB	N	Pant	3	5	0
3	no_UVAB	Y	Pant	3	5	0
4	control	N	Pant	3	5	0
5	no_UVB	Y	Pant	3	5	0
6	control	Y	Pant	3	5	0
7	no_UVB	Y	Pant	3	5	0
8	control	Y	Pant	3	5	0
9	control	Y	Pant	3	5	0
10	no_UVB	Y	Pant	3	5	0
11	no_UVAB	N	Pant	3	5	0
12	no_UVB	N	Pant	3	5	0
13	control	N	Pant	3	5	0
14	no_UVB	N	Pant	3	5	1.83
15	control	Y	Pant	3	5	0
16	control	N	Pant	3	5	0
17	control	N	Pant	3	5	0
18	no_UVB	N	Pant	3	5	0
19	no_UVB	N	Pant	3	5	0
20	no_UVB	Y	Pant	3	5	0
21	no_UVAB	Y	Pant	3	5	0
22	control	N	Pant	3	5	0
23	no_UVB	Y	Pant	3	5	0
24	no_UVAB	Y	Pant	3	5	0
25	no_UVAB	N	Pant	3	5	0
26	no_UVAB	N	Pant	3	5	0
27	control	Y	Pant	3	5	0
28	no_UVAB	N	Pant	3	5	0
29	no_UVAB	Y	Pant	3	5	0
30	no_UVAB	Y	Pant	3	5	0
1	no_UVB	N	Gpul	4	1	0
2	no_UVAB	N	Gpul	4	1	0
3	no_UVAB	Y	Gpul	4	1	0
4	control	N	Gpul	4	1	0
5	no_UVB	Y	Gpul	4	1	0
6	control	Y	Gpul	4	1	0
7	no_UVB	Y	Gpul	4	1	0
8	control	Y	Gpul	4	1	0
9	control	Y	Gpul	4	1	0
10	no_UVB	Y	Gpul	4	1	0
11	no_UVAB	N	Gpul	4	1	0
12	no_UVB	N	Gpul	4	1	0
13	control	N	Gpul	4	1	0
14	no_UVB	N	Gpul	4	1	0
15	control	Y	Gpul	4	1	0
16	control	N	Gpul	4	1	0
17	control	N	Gpul	4	1	0
18	no_UVB	N	Gpul	4	1	0
19	no_UVB	N	Gpul	4	1	0
20	no_UVB	Y	Gpul	4	1	0
21	no_UVAB	Y	Gpul	4	1	0.23
22	control	N	Gpul	4	1	0
23	no_UVB	Y	Gpul	4	1	0
24	no_UVAB	Y	Gpul	4	1	0
25	no_UVAB	N	Gpul	4	1	0
26	no_UVAB	N	Gpul	4	1	0
27	control	Y	Gpul	4	1	0
28	no_UVAB	N	Gpul	4	1	0
29	no_UVAB	Y	Gpul	4	1	0
30	no_UVAB	Y	Gpul	4	1	0
1	no_UVB	N	Gpul	4	2	0
2	no_UVAB	N	Gpul	4	2	0
3	no_UVAB	Y	Gpul	4	2	0
4	control	N	Gpul	4	2	0
5	no_UVB	Y	Gpul	4	2	0
6	control	Y	Gpul	4	2	0
7	no_UVB	Y	Gpul	4	2	0
8	control	Y	Gpul	4	2	0.71
9	control	Y	Gpul	4	2	0
10	no_UVB	Y	Gpul	4	2	1.89
11	no_UVAB	N	Gpul	4	2	0
12	no_UVB	N	Gpul	4	2	0
13	control	N	Gpul	4	2	1.14
14	no_UVB	N	Gpul	4	2	0
15	control	Y	Gpul	4	2	0
16	control	N	Gpul	4	2	0
17	control	N	Gpul	4	2	0
18	no_UVB	N	Gpul	4	2	1.42
19	no_UVB	N	Gpul	4	2	0
20	no_UVB	Y	Gpul	4	2	0
21	no_UVAB	Y	Gpul	4	2	1.34
22	control	N	Gpul	4	2	0
23	no_UVB	Y	Gpul	4	2	0
24	no_UVAB	Y	Gpul	4	2	0
25	no_UVAB	N	Gpul	4	2	0
26	no_UVAB	N	Gpul	4	2	0
27	control	Y	Gpul	4	2	0
28	no_UVAB	N	Gpul	4	2	0
29	no_UVAB	Y	Gpul	4	2	0
30	no_UVAB	Y	Gpul	4	2	0
1	no_UVB	N	Gpul	4	3	0
2	no_UVAB	N	Gpul	4	3	0
3	no_UVAB	Y	Gpul	4	3	0
4	control	N	Gpul	4	3	0
5	no_UVB	Y	Gpul	4	3	0
6	control	Y	Gpul	4	3	0
7	no_UVB	Y	Gpul	4	3	0
8	control	Y	Gpul	4	3	0.47
9	control	Y	Gpul	4	3	0
10	no_UVB	Y	Gpul	4	3	0
11	no_UVAB	N	Gpul	4	3	0
12	no_UVB	N	Gpul	4	3	0
13	control	N	Gpul	4	3	0
14	no_UVB	N	Gpul	4	3	0
15	control	Y	Gpul	4	3	0
16	control	N	Gpul	4	3	0
17	control	N	Gpul	4	3	0
18	no_UVB	N	Gpul	4	3	0
19	no_UVB	N	Gpul	4	3	0
20	no_UVB	Y	Gpul	4	3	0
21	no_UVAB	Y	Gpul	4	3	0.63
22	control	N	Gpul	4	3	0
23	no_UVB	Y	Gpul	4	3	0
24	no_UVAB	Y	Gpul	4	3	0
25	no_UVAB	N	Gpul	4	3	1.11
26	no_UVAB	N	Gpul	4	3	0
27	control	Y	Gpul	4	3	0
28	no_UVAB	N	Gpul	4	3	0
29	no_UVAB	Y	Gpul	4	3	0
30	no_UVAB	Y	Gpul	4	3	1.13
1	no_UVB	N	Gpul	4	4	0
2	no_UVAB	N	Gpul	4	4	0
3	no_UVAB	Y	Gpul	4	4	0
4	control	N	Gpul	4	4	0
5	no_UVB	Y	Gpul	4	4	0
6	control	Y	Gpul	4	4	0
7	no_UVB	Y	Gpul	4	4	0
8	control	Y	Gpul	4	4	0
9	control	Y	Gpul	4	4	0
10	no_UVB	Y	Gpul	4	4	0
11	no_UVAB	N	Gpul	4	4	0
12	no_UVB	N	Gpul	4	4	0
13	control	N	Gpul	4	4	1.6
14	no_UVB	N	Gpul	4	4	0
15	control	Y	Gpul	4	4	0
16	control	N	Gpul	4	4	0
17	control	N	Gpul	4	4	0
18	no_UVB	N	Gpul	4	4	0
19	no_UVB	N	Gpul	4	4	0
20	no_UVB	Y	Gpul	4	4	0
21	no_UVAB	Y	Gpul	4	4	0
22	control	N	Gpul	4	4	1.53
23	no_UVB	Y	Gpul	4	4	0
24	no_UVAB	Y	Gpul	4	4	0
25	no_UVAB	N	Gpul	4	4	0.51
26	no_UVAB	N	Gpul	4	4	0
27	control	Y	Gpul	4	4	0
28	no_UVAB	N	Gpul	4	4	0
29	no_UVAB	Y	Gpul	4	4	0.47
30	no_UVAB	Y	Gpul	4	4	0
1	no_UVB	N	Gpul	4	5	0
2	no_UVAB	N	Gpul	4	5	0
3	no_UVAB	Y	Gpul	4	5	0
4	control	N	Gpul	4	5	0
5	no_UVB	Y	Gpul	4	5	0
6	control	Y	Gpul	4	5	0
7	no_UVB	Y	Gpul	4	5	0
8	control	Y	Gpul	4	5	0
9	control	Y	Gpul	4	5	0
10	no_UVB	Y	Gpul	4	5	0
11	no_UVAB	N	Gpul	4	5	0
12	no_UVB	N	Gpul	4	5	0
13	control	N	Gpul	4	5	0
14	no_UVB	N	Gpul	4	5	0
15	control	Y	Gpul	4	5	0
16	control	N	Gpul	4	5	0
17	control	N	Gpul	4	5	0
18	no_UVB	N	Gpul	4	5	0
19	no_UVB	N	Gpul	4	5	0
20	no_UVB	Y	Gpul	4	5	0
21	no_UVAB	Y	Gpul	4	5	0.2
22	control	N	Gpul	4	5	0
23	no_UVB	Y	Gpul	4	5	0
24	no_UVAB	Y	Gpul	4	5	0
25	no_UVAB	N	Gpul	4	5	0
26	no_UVAB	N	Gpul	4	5	0
27	control	Y	Gpul	4	5	0
28	no_UVAB	N	Gpul	4	5	0
29	no_UVAB	Y	Gpul	4	5	0
30	no_UVAB	Y	Gpul	4	5	0
1	no_UVB	N	Aaq	3	1	0
2	no_UVAB	N	Aaq	3	1	0
3	no_UVAB	Y	Aaq	3	1	0
4	control	N	Aaq	3	1	0
5	no_UVB	Y	Aaq	3	1	0
6	control	Y	Aaq	3	1	0
7	no_UVB	Y	Aaq	3	1	0
8	control	Y	Aaq	3	1	0
9	control	Y	Aaq	3	1	0
10	no_UVB	Y	Aaq	3	1	0
11	no_UVAB	N	Aaq	3	1	0
12	no_UVB	N	Aaq	3	1	0
13	control	N	Aaq	3	1	0
14	no_UVB	N	Aaq	3	1	0
15	control	Y	Aaq	3	1	0
16	control	N	Aaq	3	1	0
17	control	N	Aaq	3	1	0
18	no_UVB	N	Aaq	3	1	0
19	no_UVB	N	Aaq	3	1	0
20	no_UVB	Y	Aaq	3	1	1.76
21	no_UVAB	Y	Aaq	3	1	0
22	control	N	Aaq	3	1	0
23	no_UVB	Y	Aaq	3	1	0
24	no_UVAB	Y	Aaq	3	1	0.4
25	no_UVAB	N	Aaq	3	1	0
26	no_UVAB	N	Aaq	3	1	0
27	control	Y	Aaq	3	1	0
28	no_UVAB	N	Aaq	3	1	0
29	no_UVAB	Y	Aaq	3	1	0
30	no_UVAB	Y	Aaq	3	1	0
1	no_UVB	N	Aaq	3	2	0
2	no_UVAB	N	Aaq	3	2	0
3	no_UVAB	Y	Aaq	3	2	0
4	control	N	Aaq	3	2	0
5	no_UVB	Y	Aaq	3	2	0
6	control	Y	Aaq	3	2	0
7	no_UVB	Y	Aaq	3	2	0
8	control	Y	Aaq	3	2	0
9	control	Y	Aaq	3	2	0
10	no_UVB	Y	Aaq	3	2	0
11	no_UVAB	N	Aaq	3	2	0
12	no_UVB	N	Aaq	3	2	0
13	control	N	Aaq	3	2	0
14	no_UVB	N	Aaq	3	2	0
15	control	Y	Aaq	3	2	0
16	control	N	Aaq	3	2	0
17	control	N	Aaq	3	2	0
18	no_UVB	N	Aaq	3	2	0
19	no_UVB	N	Aaq	3	2	0
20	no_UVB	Y	Aaq	3	2	2.72
21	no_UVAB	Y	Aaq	3	2	0
22	control	N	Aaq	3	2	0
23	no_UVB	Y	Aaq	3	2	0
24	no_UVAB	Y	Aaq	3	2	0
25	no_UVAB	N	Aaq	3	2	0
26	no_UVAB	N	Aaq	3	2	0
27	control	Y	Aaq	3	2	0
28	no_UVAB	N	Aaq	3	2	0
29	no_UVAB	Y	Aaq	3	2	0
30	no_UVAB	Y	Aaq	3	2	0
1	no_UVB	N	Aaq	3	3	0
2	no_UVAB	N	Aaq	3	3	0
3	no_UVAB	Y	Aaq	3	3	0
4	control	N	Aaq	3	3	0
5	no_UVB	Y	Aaq	3	3	0
6	control	Y	Aaq	3	3	0.23
7	no_UVB	Y	Aaq	3	3	0
8	control	Y	Aaq	3	3	0
9	control	Y	Aaq	3	3	0
10	no_UVB	Y	Aaq	3	3	0
11	no_UVAB	N	Aaq	3	3	0
12	no_UVB	N	Aaq	3	3	0
13	control	N	Aaq	3	3	0
14	no_UVB	N	Aaq	3	3	0
15	control	Y	Aaq	3	3	0
16	control	N	Aaq	3	3	0
17	control	N	Aaq	3	3	0
18	no_UVB	N	Aaq	3	3	0
19	no_UVB	N	Aaq	3	3	0
20	no_UVB	Y	Aaq	3	3	2.64
21	no_UVAB	Y	Aaq	3	3	0
22	control	N	Aaq	3	3	0
23	no_UVB	Y	Aaq	3	3	0
24	no_UVAB	Y	Aaq	3	3	0
25	no_UVAB	N	Aaq	3	3	0
26	no_UVAB	N	Aaq	3	3	0
27	control	Y	Aaq	3	3	0
28	no_UVAB	N	Aaq	3	3	0
29	no_UVAB	Y	Aaq	3	3	0
30	no_UVAB	Y	Aaq	3	3	0
1	no_UVB	N	Aaq	3	4	0
2	no_UVAB	N	Aaq	3	4	0
3	no_UVAB	Y	Aaq	3	4	0
4	control	N	Aaq	3	4	0
5	no_UVB	Y	Aaq	3	4	0
6	control	Y	Aaq	3	4	0.11
7	no_UVB	Y	Aaq	3	4	0
8	control	Y	Aaq	3	4	0
9	control	Y	Aaq	3	4	0
10	no_UVB	Y	Aaq	3	4	0
11	no_UVAB	N	Aaq	3	4	0
12	no_UVB	N	Aaq	3	4	0
13	control	N	Aaq	3	4	0
14	no_UVB	N	Aaq	3	4	0
15	control	Y	Aaq	3	4	0
16	control	N	Aaq	3	4	0
17	control	N	Aaq	3	4	0
18	no_UVB	N	Aaq	3	4	0
19	no_UVB	N	Aaq	3	4	0
20	no_UVB	Y	Aaq	3	4	2.67
21	no_UVAB	Y	Aaq	3	4	0
22	control	N	Aaq	3	4	0
23	no_UVB	Y	Aaq	3	4	0
24	no_UVAB	Y	Aaq	3	4	0
25	no_UVAB	N	Aaq	3	4	0
26	no_UVAB	N	Aaq	3	4	0
27	control	Y	Aaq	3	4	0
28	no_UVAB	N	Aaq	3	4	0
29	no_UVAB	Y	Aaq	3	4	0
30	no_UVAB	Y	Aaq	3	4	0
1	no_UVB	N	Aaq	3	5	0
2	no_UVAB	N	Aaq	3	5	0
3	no_UVAB	Y	Aaq	3	5	0
4	control	N	Aaq	3	5	0
5	no_UVB	Y	Aaq	3	5	0
6	control	Y	Aaq	3	5	0
7	no_UVB	Y	Aaq	3	5	0
8	control	Y	Aaq	3	5	0
9	control	Y	Aaq	3	5	0
10	no_UVB	Y	Aaq	3	5	0
11	no_UVAB	N	Aaq	3	5	0
12	no_UVB	N	Aaq	3	5	0
13	control	N	Aaq	3	5	0
14	no_UVB	N	Aaq	3	5	0
15	control	Y	Aaq	3	5	0
16	control	N	Aaq	3	5	0
17	control	N	Aaq	3	5	0
18	no_UVB	N	Aaq	3	5	0
19	no_UVB	N	Aaq	3	5	0
20	no_UVB	Y	Aaq	3	5	1.87
21	no_UVAB	Y	Aaq	3	5	0
22	control	N	Aaq	3	5	0
23	no_UVB	Y	Aaq	3	5	0
24	no_UVAB	Y	Aaq	3	5	0
25	no_UVAB	N	Aaq	3	5	0
26	no_UVAB	N	Aaq	3	5	0
27	control	Y	Aaq	3	5	0
28	no_UVAB	N	Aaq	3	5	0
29	no_UVAB	Y	Aaq	3	5	0
30	no_UVAB	Y	Aaq	3	5	0
1	no_UVB	N	Gpul	5	1	0
2	no_UVAB	N	Gpul	5	1	0.6
3	no_UVAB	Y	Gpul	5	1	0
4	control	N	Gpul	5	1	0
5	no_UVB	Y	Gpul	5	1	0
6	control	Y	Gpul	5	1	0
7	no_UVB	Y	Gpul	5	1	0
8	control	Y	Gpul	5	1	0
9	control	Y	Gpul	5	1	0
10	no_UVB	Y	Gpul	5	1	0
11	no_UVAB	N	Gpul	5	1	0
12	no_UVB	N	Gpul	5	1	0
13	control	N	Gpul	5	1	0
14	no_UVB	N	Gpul	5	1	0
15	control	Y	Gpul	5	1	0
16	control	N	Gpul	5	1	0
17	control	N	Gpul	5	1	0
18	no_UVB	N	Gpul	5	1	0
19	no_UVB	N	Gpul	5	1	0
20	no_UVB	Y	Gpul	5	1	0
21	no_UVAB	Y	Gpul	5	1	0
22	control	N	Gpul	5	1	0
23	no_UVB	Y	Gpul	5	1	0
24	no_UVAB	Y	Gpul	5	1	0
25	no_UVAB	N	Gpul	5	1	0.48
26	no_UVAB	N	Gpul	5	1	0
27	control	Y	Gpul	5	1	0
28	no_UVAB	N	Gpul	5	1	0
29	no_UVAB	Y	Gpul	5	1	0
30	no_UVAB	Y	Gpul	5	1	0
1	no_UVB	N	Gpul	5	2	0
2	no_UVAB	N	Gpul	5	2	0
3	no_UVAB	Y	Gpul	5	2	0
4	control	N	Gpul	5	2	0
5	no_UVB	Y	Gpul	5	2	0
6	control	Y	Gpul	5	2	0
7	no_UVB	Y	Gpul	5	2	0
8	control	Y	Gpul	5	2	0
9	control	Y	Gpul	5	2	0
10	no_UVB	Y	Gpul	5	2	0
11	no_UVAB	N	Gpul	5	2	0
12	no_UVB	N	Gpul	5	2	0
13	control	N	Gpul	5	2	0.42
14	no_UVB	N	Gpul	5	2	0
15	control	Y	Gpul	5	2	0
16	control	N	Gpul	5	2	0
17	control	N	Gpul	5	2	0
18	no_UVB	N	Gpul	5	2	0
[truncated: 852 more rows]
