# Supplementary material for: Shedding light on eDNA: neither natural levels of UV radiation nor the presence of a filter feeder affect eDNA-based detection of aquatic organisms
Source: PLoS One. 2018 Apr 6;13(4):e0195529. doi: 10.1371/journal.pone.0195529 (PMC5889167; doi:10.1371/journal.pone.0195529)
Supplement: S5 Table — (XLSX) [file pone.0195529.s006.xlsx]

## Sheet: Tabelle1
Table S5: Temperature data of each mesososm.
mesocosm_number	uv_treatment	dreissena_presence	day	measurement_no	date	time	temperature
1	no_UVB	N	1	338	2016-06-09	15:35:36	21.282
1	no_UVB	N	1	339	2016-06-09	16:35:36	22.908
1	no_UVB	N	1	340	2016-06-09	17:35:36	23.581
1	no_UVB	N	1	341	2016-06-09	18:35:36	22.717
1	no_UVB	N	1	342	2016-06-09	19:35:36	21.664
1	no_UVB	N	1	343	2016-06-09	20:35:36	20.71
1	no_UVB	N	1	344	2016-06-09	21:35:36	19.853
1	no_UVB	N	1	345	2016-06-09	22:35:36	19.092
1	no_UVB	N	1	346	2016-06-09	23:35:36	18.236
1	no_UVB	N	1	347	2016-06-10	00:35:36	17.379
1	no_UVB	N	1	348	2016-06-10	01:35:36	16.713
1	no_UVB	N	1	349	2016-06-10	02:35:36	16.046
1	no_UVB	N	1	350	2016-06-10	03:35:36	15.378
1	no_UVB	N	1	351	2016-06-10	04:35:36	14.709
1	no_UVB	N	1	352	2016-06-10	05:35:36	14.23
1	no_UVB	N	1	353	2016-06-10	06:35:36	14.038
1	no_UVB	N	1	354	2016-06-10	07:35:36	14.421
1	no_UVB	N	1	355	2016-06-10	08:35:36	15.282
1	no_UVB	N	1	356	2016-06-10	09:35:36	16.903
1	no_UVB	N	1	357	2016-06-10	10:35:36	19.187
1	no_UVB	N	1	358	2016-06-10	11:35:36	22.238
1	no_UVB	N	1	359	2016-06-10	12:35:36	25.222
1	no_UVB	N	1	360	2016-06-10	13:35:36	27.468
1	no_UVB	N	1	361	2016-06-10	14:35:36	28.655
1	no_UVB	N	2	362	2016-06-10	15:35:36	29.853
1	no_UVB	N	2	363	2016-06-10	16:35:36	29.752
1	no_UVB	N	2	364	2016-06-10	17:35:36	30.356
1	no_UVB	N	2	365	2016-06-10	18:35:36	28.754
1	no_UVB	N	2	366	2016-06-10	19:35:36	27.468
1	no_UVB	N	2	367	2016-06-10	20:35:36	26.292
1	no_UVB	N	2	368	2016-06-10	21:35:36	25.125
1	no_UVB	N	2	369	2016-06-10	22:35:36	24.062
1	no_UVB	N	2	370	2016-06-10	23:35:36	23.196
1	no_UVB	N	2	371	2016-06-11	00:35:36	22.333
1	no_UVB	N	2	372	2016-06-11	01:35:36	21.76
1	no_UVB	N	2	373	2016-06-11	02:35:36	21.091
1	no_UVB	N	2	374	2016-06-11	03:35:36	20.615
1	no_UVB	N	2	375	2016-06-11	04:35:36	20.138
1	no_UVB	N	2	376	2016-06-11	05:35:36	19.662
1	no_UVB	N	2	377	2016-06-11	06:35:36	19.282
1	no_UVB	N	2	378	2016-06-11	07:35:36	18.711
1	no_UVB	N	2	379	2016-06-11	08:35:36	18.711
1	no_UVB	N	2	380	2016-06-11	09:35:36	19.282
1	no_UVB	N	2	381	2016-06-11	10:35:36	20.329
1	no_UVB	N	2	382	2016-06-11	11:35:36	20.043
1	no_UVB	N	2	383	2016-06-11	12:35:36	19.092
1	no_UVB	N	2	384	2016-06-11	13:35:36	22.046
1	no_UVB	N	2	385	2016-06-11	14:35:36	23.581
1	no_UVB	N	3	386	2016-06-11	15:35:36	22.908
1	no_UVB	N	3	387	2016-06-11	16:35:36	23.292
1	no_UVB	N	3	388	2016-06-11	17:35:36	22.238
1	no_UVB	N	3	389	2016-06-11	18:35:36	21.569
1	no_UVB	N	3	390	2016-06-11	19:35:36	20.901
1	no_UVB	N	3	391	2016-06-11	20:35:36	19.472
1	no_UVB	N	3	392	2016-06-11	21:35:36	18.616
1	no_UVB	N	3	393	2016-06-11	22:35:36	17.95
1	no_UVB	N	3	394	2016-06-11	23:35:36	17.475
1	no_UVB	N	3	395	2016-06-12	00:35:36	17.284
1	no_UVB	N	3	396	2016-06-12	01:35:36	17.094
1	no_UVB	N	3	397	2016-06-12	02:35:36	16.808
1	no_UVB	N	3	398	2016-06-12	03:35:36	16.618
1	no_UVB	N	3	399	2016-06-12	04:35:36	16.427
1	no_UVB	N	3	400	2016-06-12	05:35:36	16.237
1	no_UVB	N	3	401	2016-06-12	06:35:36	16.237
1	no_UVB	N	3	402	2016-06-12	07:35:36	16.427
1	no_UVB	N	3	403	2016-06-12	08:35:36	17.094
1	no_UVB	N	3	404	2016-06-12	09:35:36	18.331
1	no_UVB	N	3	405	2016-06-12	10:35:36	18.426
1	no_UVB	N	3	406	2016-06-12	11:35:36	18.236
1	no_UVB	N	3	407	2016-06-12	12:35:36	18.331
1	no_UVB	N	3	408	2016-06-12	13:35:36	18.521
1	no_UVB	N	3	409	2016-06-12	14:35:36	18.331
1	no_UVB	N	4	410	2016-06-12	15:35:36	18.806
1	no_UVB	N	4	411	2016-06-12	16:35:36	19.662
1	no_UVB	N	4	412	2016-06-12	17:35:36	19.662
1	no_UVB	N	4	413	2016-06-12	18:35:36	19.377
1	no_UVB	N	4	414	2016-06-12	19:35:36	18.711
1	no_UVB	N	4	415	2016-06-12	20:35:36	18.045
1	no_UVB	N	4	416	2016-06-12	21:35:36	17.475
1	no_UVB	N	4	417	2016-06-12	22:35:36	17.094
1	no_UVB	N	4	418	2016-06-12	23:35:36	16.808
1	no_UVB	N	4	419	2016-06-13	00:35:36	16.523
1	no_UVB	N	4	420	2016-06-13	01:35:36	16.332
1	no_UVB	N	4	421	2016-06-13	02:35:36	15.951
1	no_UVB	N	4	422	2016-06-13	03:35:36	15.76
1	no_UVB	N	4	423	2016-06-13	04:35:36	15.473
1	no_UVB	N	4	424	2016-06-13	05:35:36	15.282
1	no_UVB	N	4	425	2016-06-13	06:35:36	15.091
1	no_UVB	N	4	426	2016-06-13	07:35:36	14.804
1	no_UVB	N	4	427	2016-06-13	08:35:36	14.804
1	no_UVB	N	4	428	2016-06-13	09:35:36	15.187
1	no_UVB	N	4	429	2016-06-13	10:35:36	15.76
1	no_UVB	N	4	430	2016-06-13	11:35:36	16.046
1	no_UVB	N	4	431	2016-06-13	12:35:36	17.475
1	no_UVB	N	4	432	2016-06-13	13:35:36	16.999
1	no_UVB	N	4	433	2016-06-13	14:35:36	17.76
1	no_UVB	N	5	434	2016-06-13	15:35:36	20.234
1	no_UVB	N	5	435	2016-06-13	16:35:36	19.472
1	no_UVB	N	5	436	2016-06-13	17:35:36	20.615
1	no_UVB	N	5	437	2016-06-13	18:35:36	19.567
1	no_UVB	N	5	438	2016-06-13	19:35:36	18.901
1	no_UVB	N	5	439	2016-06-13	20:35:36	17.855
1	no_UVB	N	5	440	2016-06-13	21:35:36	17.094
1	no_UVB	N	5	441	2016-06-13	22:35:36	16.523
1	no_UVB	N	5	442	2016-06-13	23:35:36	16.046
1	no_UVB	N	5	443	2016-06-14	00:35:36	15.76
1	no_UVB	N	5	444	2016-06-14	01:35:36	15.473
1	no_UVB	N	5	445	2016-06-14	02:35:36	15.282
1	no_UVB	N	5	446	2016-06-14	03:35:36	15.091
1	no_UVB	N	5	447	2016-06-14	04:35:36	14.996
1	no_UVB	N	5	448	2016-06-14	05:35:36	14.804
1	no_UVB	N	5	449	2016-06-14	06:35:36	14.709
1	no_UVB	N	5	450	2016-06-14	07:35:36	14.804
1	no_UVB	N	5	451	2016-06-14	08:35:36	15.282
1	no_UVB	N	5	452	2016-06-14	09:35:36	16.427
1	no_UVB	N	5	453	2016-06-14	10:35:36	17.665
1	no_UVB	N	5	454	2016-06-14	11:35:36	17.95
1	no_UVB	N	5	455	2016-06-14	12:35:36	18.045
1	no_UVB	N	5	456	2016-06-14	13:35:36	18.901
1	no_UVB	N	5	457	2016-06-14	14:35:36	19.758
1	no_UVB	N	6	458	2016-06-14	15:35:36	20.043
1	no_UVB	N	6	459	2016-06-14	16:35:36	19.758
1	no_UVB	N	6	460	2016-06-14	17:35:36	19.853
1	no_UVB	N	6	461	2016-06-14	18:35:36	18.996
1	no_UVB	N	6	462	2016-06-14	19:35:36	18.331
1	no_UVB	N	6	463	2016-06-14	20:35:36	17.665
1	no_UVB	N	6	464	2016-06-14	21:35:36	16.999
1	no_UVB	N	6	465	2016-06-14	22:35:36	16.618
1	no_UVB	N	6	466	2016-06-14	23:35:36	16.237
1	no_UVB	N	6	467	2016-06-15	00:35:36	15.855
1	no_UVB	N	6	468	2016-06-15	01:35:36	15.473
1	no_UVB	N	6	469	2016-06-15	02:35:36	15.091
1	no_UVB	N	6	470	2016-06-15	03:35:36	14.804
1	no_UVB	N	6	471	2016-06-15	04:35:36	14.517
1	no_UVB	N	6	472	2016-06-15	05:35:36	14.134
1	no_UVB	N	6	473	2016-06-15	06:35:36	13.942
1	no_UVB	N	6	474	2016-06-15	07:35:36	14.038
1	no_UVB	N	6	475	2016-06-15	08:35:36	14.325
1	no_UVB	N	6	476	2016-06-15	09:35:36	14.517
1	no_UVB	N	6	477	2016-06-15	10:35:36	14.517
1	no_UVB	N	6	478	2016-06-15	11:35:36	14.996
1	no_UVB	N	6	479	2016-06-15	12:35:36	18.901
1	no_UVB	N	6	480	2016-06-15	13:35:36	20.519
1	no_UVB	N	6	481	2016-06-15	14:35:36	20.519
2	no_UVAB	N	1	338	2016-06-09	15:36:44	20.615
2	no_UVAB	N	1	339	2016-06-09	16:36:44	22.142
2	no_UVAB	N	1	340	2016-06-09	17:36:44	22.238
2	no_UVAB	N	1	341	2016-06-09	18:36:44	22.046
2	no_UVAB	N	1	342	2016-06-09	19:36:44	21.187
2	no_UVAB	N	1	343	2016-06-09	20:36:44	20.329
2	no_UVAB	N	1	344	2016-06-09	21:36:44	19.567
2	no_UVAB	N	1	345	2016-06-09	22:36:44	18.806
2	no_UVAB	N	1	346	2016-06-09	23:36:44	18.045
2	no_UVAB	N	1	347	2016-06-10	00:36:44	17.189
2	no_UVAB	N	1	348	2016-06-10	01:36:44	16.523
2	no_UVAB	N	1	349	2016-06-10	02:36:44	15.855
2	no_UVAB	N	1	350	2016-06-10	03:36:44	15.282
2	no_UVAB	N	1	351	2016-06-10	04:36:44	14.613
2	no_UVAB	N	1	352	2016-06-10	05:36:44	14.23
2	no_UVAB	N	1	353	2016-06-10	06:36:44	14.038
2	no_UVAB	N	1	354	2016-06-10	07:36:44	14.421
2	no_UVAB	N	1	355	2016-06-10	08:36:44	15.473
2	no_UVAB	N	1	356	2016-06-10	09:36:44	16.903
2	no_UVAB	N	1	357	2016-06-10	10:36:44	19.092
2	no_UVAB	N	1	358	2016-06-10	11:36:44	21.951
2	no_UVAB	N	1	359	2016-06-10	12:36:44	24.738
2	no_UVAB	N	1	360	2016-06-10	13:36:44	26.977
2	no_UVAB	N	1	361	2016-06-10	14:36:44	26.879
2	no_UVAB	N	2	362	2016-06-10	15:36:44	27.764
2	no_UVAB	N	2	363	2016-06-10	16:36:44	27.862
2	no_UVAB	N	2	364	2016-06-10	17:36:44	27.764
2	no_UVAB	N	2	365	2016-06-10	18:36:44	27.272
2	no_UVAB	N	2	366	2016-06-10	19:36:44	26.39
2	no_UVAB	N	2	367	2016-06-10	20:36:44	25.513
2	no_UVAB	N	2	368	2016-06-10	21:36:44	24.448
2	no_UVAB	N	2	369	2016-06-10	22:36:44	23.484
2	no_UVAB	N	2	370	2016-06-10	23:36:44	22.717
2	no_UVAB	N	2	371	2016-06-11	00:36:44	21.951
2	no_UVAB	N	2	372	2016-06-11	01:36:44	21.378
2	no_UVAB	N	2	373	2016-06-11	02:36:44	20.805
2	no_UVAB	N	2	374	2016-06-11	03:36:44	20.329
2	no_UVAB	N	2	375	2016-06-11	04:36:44	19.948
2	no_UVAB	N	2	376	2016-06-11	05:36:44	19.472
2	no_UVAB	N	2	377	2016-06-11	06:36:44	19.187
2	no_UVAB	N	2	378	2016-06-11	07:36:44	18.616
2	no_UVAB	N	2	379	2016-06-11	08:36:44	18.616
2	no_UVAB	N	2	380	2016-06-11	09:36:44	19.092
2	no_UVAB	N	2	381	2016-06-11	10:36:44	20.138
2	no_UVAB	N	2	382	2016-06-11	11:36:44	19.853
2	no_UVAB	N	2	383	2016-06-11	12:36:44	19.092
2	no_UVAB	N	2	384	2016-06-11	13:36:44	21.855
2	no_UVAB	N	2	385	2016-06-11	14:36:44	22.717
2	no_UVAB	N	3	386	2016-06-11	15:36:44	22.238
2	no_UVAB	N	3	387	2016-06-11	16:36:44	22.621
2	no_UVAB	N	3	388	2016-06-11	17:36:44	21.855
2	no_UVAB	N	3	389	2016-06-11	18:36:44	21.378
2	no_UVAB	N	3	390	2016-06-11	19:36:44	20.805
2	no_UVAB	N	3	391	2016-06-11	20:36:44	19.567
2	no_UVAB	N	3	392	2016-06-11	21:36:44	18.711
2	no_UVAB	N	3	393	2016-06-11	22:36:44	18.14
2	no_UVAB	N	3	394	2016-06-11	23:36:44	17.665
2	no_UVAB	N	3	395	2016-06-12	00:36:44	17.475
2	no_UVAB	N	3	396	2016-06-12	01:36:44	17.284
2	no_UVAB	N	3	397	2016-06-12	02:36:44	16.999
2	no_UVAB	N	3	398	2016-06-12	03:36:44	16.808
2	no_UVAB	N	3	399	2016-06-12	04:36:44	16.618
2	no_UVAB	N	3	400	2016-06-12	05:36:44	16.427
2	no_UVAB	N	3	401	2016-06-12	06:36:44	16.427
2	no_UVAB	N	3	402	2016-06-12	07:36:44	16.618
2	no_UVAB	N	3	403	2016-06-12	08:36:44	17.189
2	no_UVAB	N	3	404	2016-06-12	09:36:44	18.426
2	no_UVAB	N	3	405	2016-06-12	10:36:44	18.521
2	no_UVAB	N	3	406	2016-06-12	11:36:44	18.331
2	no_UVAB	N	3	407	2016-06-12	12:36:44	18.521
2	no_UVAB	N	3	408	2016-06-12	13:36:44	18.521
2	no_UVAB	N	3	409	2016-06-12	14:36:44	18.426
2	no_UVAB	N	4	410	2016-06-12	15:36:44	18.901
2	no_UVAB	N	4	411	2016-06-12	16:36:44	19.472
2	no_UVAB	N	4	412	2016-06-12	17:36:44	19.567
2	no_UVAB	N	4	413	2016-06-12	18:36:44	19.282
2	no_UVAB	N	4	414	2016-06-12	19:36:44	18.711
2	no_UVAB	N	4	415	2016-06-12	20:36:44	18.045
2	no_UVAB	N	4	416	2016-06-12	21:36:44	17.57
2	no_UVAB	N	4	417	2016-06-12	22:36:44	17.189
2	no_UVAB	N	4	418	2016-06-12	23:36:44	16.903
2	no_UVAB	N	4	419	2016-06-13	00:36:44	16.713
2	no_UVAB	N	4	420	2016-06-13	01:36:44	16.427
2	no_UVAB	N	4	421	2016-06-13	02:36:44	16.141
2	no_UVAB	N	4	422	2016-06-13	03:36:44	15.951
2	no_UVAB	N	4	423	2016-06-13	04:36:44	15.664
2	no_UVAB	N	4	424	2016-06-13	05:36:44	15.473
2	no_UVAB	N	4	425	2016-06-13	06:36:44	15.282
2	no_UVAB	N	4	426	2016-06-13	07:36:44	14.996
2	no_UVAB	N	4	427	2016-06-13	08:36:44	14.996
2	no_UVAB	N	4	428	2016-06-13	09:36:44	15.378
2	no_UVAB	N	4	429	2016-06-13	10:36:44	15.855
2	no_UVAB	N	4	430	2016-06-13	11:36:44	16.046
2	no_UVAB	N	4	431	2016-06-13	12:36:44	17.379
2	no_UVAB	N	4	432	2016-06-13	13:36:44	16.999
2	no_UVAB	N	4	433	2016-06-13	14:36:44	17.57
2	no_UVAB	N	5	434	2016-06-13	15:36:44	19.377
2	no_UVAB	N	5	435	2016-06-13	16:36:44	18.901
2	no_UVAB	N	5	436	2016-06-13	17:36:44	19.853
2	no_UVAB	N	5	437	2016-06-13	18:36:44	18.996
2	no_UVAB	N	5	438	2016-06-13	19:36:44	18.426
2	no_UVAB	N	5	439	2016-06-13	20:36:44	17.475
2	no_UVAB	N	5	440	2016-06-13	21:36:44	16.903
2	no_UVAB	N	5	441	2016-06-13	22:36:44	16.332
2	no_UVAB	N	5	442	2016-06-13	23:36:44	15.951
2	no_UVAB	N	5	443	2016-06-14	00:36:44	15.664
2	no_UVAB	N	5	444	2016-06-14	01:36:44	15.378
2	no_UVAB	N	5	445	2016-06-14	02:36:44	15.187
2	no_UVAB	N	5	446	2016-06-14	03:36:44	15.091
2	no_UVAB	N	5	447	2016-06-14	04:36:44	14.996
2	no_UVAB	N	5	448	2016-06-14	05:36:44	14.9
2	no_UVAB	N	5	449	2016-06-14	06:36:44	14.804
2	no_UVAB	N	5	450	2016-06-14	07:36:44	14.9
2	no_UVAB	N	5	451	2016-06-14	08:36:44	15.282
2	no_UVAB	N	5	452	2016-06-14	09:36:44	16.332
2	no_UVAB	N	5	453	2016-06-14	10:36:44	17.475
2	no_UVAB	N	5	454	2016-06-14	11:36:44	17.665
2	no_UVAB	N	5	455	2016-06-14	12:36:44	17.855
2	no_UVAB	N	5	456	2016-06-14	13:36:44	18.616
2	no_UVAB	N	5	457	2016-06-14	14:36:44	19.472
2	no_UVAB	N	6	458	2016-06-14	15:36:44	19.662
2	no_UVAB	N	6	459	2016-06-14	16:36:44	19.282
2	no_UVAB	N	6	460	2016-06-14	17:36:44	19.187
2	no_UVAB	N	6	461	2016-06-14	18:36:44	18.711
2	no_UVAB	N	6	462	2016-06-14	19:36:44	18.045
2	no_UVAB	N	6	463	2016-06-14	20:36:44	17.475
2	no_UVAB	N	6	464	2016-06-14	21:36:44	16.903
2	no_UVAB	N	6	465	2016-06-14	22:36:44	16.618
2	no_UVAB	N	6	466	2016-06-14	23:36:44	16.237
2	no_UVAB	N	6	467	2016-06-15	00:36:44	15.855
2	no_UVAB	N	6	468	2016-06-15	01:36:44	15.569
2	no_UVAB	N	6	469	2016-06-15	02:36:44	15.187
2	no_UVAB	N	6	470	2016-06-15	03:36:44	14.996
2	no_UVAB	N	6	471	2016-06-15	04:36:44	14.709
2	no_UVAB	N	6	472	2016-06-15	05:36:44	14.325
2	no_UVAB	N	6	473	2016-06-15	06:36:44	14.134
2	no_UVAB	N	6	474	2016-06-15	07:36:44	14.23
2	no_UVAB	N	6	475	2016-06-15	08:36:44	14.421
2	no_UVAB	N	6	476	2016-06-15	09:36:44	14.613
2	no_UVAB	N	6	477	2016-06-15	10:36:44	14.613
2	no_UVAB	N	6	478	2016-06-15	11:36:44	14.996
2	no_UVAB	N	6	479	2016-06-15	12:36:44	18.901
2	no_UVAB	N	6	480	2016-06-15	13:36:44	19.948
2	no_UVAB	N	6	481	2016-06-15	14:36:44	19.948
3	no_UVAB	Y	1	338	2016-06-09	15:37:22	21.282
3	no_UVAB	Y	1	339	2016-06-09	16:37:22	22.717
3	no_UVAB	Y	1	340	2016-06-09	17:37:22	23.196
3	no_UVAB	Y	1	341	2016-06-09	18:37:22	23.004
3	no_UVAB	Y	1	342	2016-06-09	19:37:22	21.951
3	no_UVAB	Y	1	343	2016-06-09	20:37:22	20.996
3	no_UVAB	Y	1	344	2016-06-09	21:37:22	19.948
3	no_UVAB	Y	1	345	2016-06-09	22:37:22	19.187
3	no_UVAB	Y	1	346	2016-06-09	23:37:22	18.236
3	no_UVAB	Y	1	347	2016-06-10	00:37:22	17.475
3	no_UVAB	Y	1	348	2016-06-10	01:37:22	16.713
3	no_UVAB	Y	1	349	2016-06-10	02:37:22	16.046
3	no_UVAB	Y	1	350	2016-06-10	03:37:22	15.378
3	no_UVAB	Y	1	351	2016-06-10	04:37:22	14.804
3	no_UVAB	Y	1	352	2016-06-10	05:37:22	14.325
3	no_UVAB	Y	1	353	2016-06-10	06:37:22	14.23
3	no_UVAB	Y	1	354	2016-06-10	07:37:22	14.517
3	no_UVAB	Y	1	355	2016-06-10	08:37:22	15.76
3	no_UVAB	Y	1	356	2016-06-10	09:37:22	18.996
3	no_UVAB	Y	1	357	2016-06-10	10:37:22	21.855
3	no_UVAB	Y	1	358	2016-06-10	11:37:22	24.545
3	no_UVAB	Y	1	359	2016-06-10	12:37:22	27.075
3	no_UVAB	Y	1	360	2016-06-10	13:37:22	28.456
3	no_UVAB	Y	1	361	2016-06-10	14:37:22	28.853
3	no_UVAB	Y	2	362	2016-06-10	15:37:22	29.252
3	no_UVAB	Y	2	363	2016-06-10	16:37:22	29.252
3	no_UVAB	Y	2	364	2016-06-10	17:37:22	29.452
3	no_UVAB	Y	2	365	2016-06-10	18:37:22	28.953
3	no_UVAB	Y	2	366	2016-06-10	19:37:22	27.764
3	no_UVAB	Y	2	367	2016-06-10	20:37:22	26.488
3	no_UVAB	Y	2	368	2016-06-10	21:37:22	25.222
3	no_UVAB	Y	2	369	2016-06-10	22:37:22	24.158
3	no_UVAB	Y	2	370	2016-06-10	23:37:22	23.1
3	no_UVAB	Y	2	371	2016-06-11	00:37:22	22.238
3	no_UVAB	Y	2	372	2016-06-11	01:37:22	21.569
3	no_UVAB	Y	2	373	2016-06-11	02:37:22	20.901
3	no_UVAB	Y	2	374	2016-06-11	03:37:22	20.424
3	no_UVAB	Y	2	375	2016-06-11	04:37:22	19.948
3	no_UVAB	Y	2	376	2016-06-11	05:37:22	19.472
3	no_UVAB	Y	2	377	2016-06-11	06:37:22	19.092
3	no_UVAB	Y	2	378	2016-06-11	07:37:22	18.616
3	no_UVAB	Y	2	379	2016-06-11	08:37:22	18.616
3	no_UVAB	Y	2	380	2016-06-11	09:37:22	19.282
3	no_UVAB	Y	2	381	2016-06-11	10:37:22	21.282
3	no_UVAB	Y	2	382	2016-06-11	11:37:22	19.853
3	no_UVAB	Y	2	383	2016-06-11	12:37:22	19.472
3	no_UVAB	Y	2	384	2016-06-11	13:37:22	22.717
3	no_UVAB	Y	2	385	2016-06-11	14:37:22	23.484
3	no_UVAB	Y	3	386	2016-06-11	15:37:22	22.812
3	no_UVAB	Y	3	387	2016-06-11	16:37:22	23.1
3	no_UVAB	Y	3	388	2016-06-11	17:37:22	22.429
3	no_UVAB	Y	3	389	2016-06-11	18:37:22	21.855
3	no_UVAB	Y	3	390	2016-06-11	19:37:22	21.091
3	no_UVAB	Y	3	391	2016-06-11	20:37:22	19.662
3	no_UVAB	Y	3	392	2016-06-11	21:37:22	18.806
3	no_UVAB	Y	3	393	2016-06-11	22:37:22	18.14
3	no_UVAB	Y	3	394	2016-06-11	23:37:22	17.665
3	no_UVAB	Y	3	395	2016-06-12	00:37:22	17.475
3	no_UVAB	Y	3	396	2016-06-12	01:37:22	17.284
3	no_UVAB	Y	3	397	2016-06-12	02:37:22	16.903
3	no_UVAB	Y	3	398	2016-06-12	03:37:22	16.713
3	no_UVAB	Y	3	399	2016-06-12	04:37:22	16.523
3	no_UVAB	Y	3	400	2016-06-12	05:37:22	16.332
3	no_UVAB	Y	3	401	2016-06-12	06:37:22	16.427
3	no_UVAB	Y	3	402	2016-06-12	07:37:22	16.618
3	no_UVAB	Y	3	403	2016-06-12	08:37:22	17.57
3	no_UVAB	Y	3	404	2016-06-12	09:37:22	18.711
3	no_UVAB	Y	3	405	2016-06-12	10:37:22	18.711
3	no_UVAB	Y	3	406	2016-06-12	11:37:22	18.426
3	no_UVAB	Y	3	407	2016-06-12	12:37:22	18.711
3	no_UVAB	Y	3	408	2016-06-12	13:37:22	18.806
3	no_UVAB	Y	3	409	2016-06-12	14:37:22	18.711
3	no_UVAB	Y	4	410	2016-06-12	15:37:22	19.377
3	no_UVAB	Y	4	411	2016-06-12	16:37:22	19.853
3	no_UVAB	Y	4	412	2016-06-12	17:37:22	20.043
3	no_UVAB	Y	4	413	2016-06-12	18:37:22	19.567
3	no_UVAB	Y	4	414	2016-06-12	19:37:22	18.806
3	no_UVAB	Y	4	415	2016-06-12	20:37:22	18.14
3	no_UVAB	Y	4	416	2016-06-12	21:37:22	17.475
3	no_UVAB	Y	4	417	2016-06-12	22:37:22	17.189
3	no_UVAB	Y	4	418	2016-06-12	23:37:22	16.903
3	no_UVAB	Y	4	419	2016-06-13	00:37:22	16.618
3	no_UVAB	Y	4	420	2016-06-13	01:37:22	16.332
3	no_UVAB	Y	4	421	2016-06-13	02:37:22	16.046
3	no_UVAB	Y	4	422	2016-06-13	03:37:22	15.855
3	no_UVAB	Y	4	423	2016-06-13	04:37:22	15.569
3	no_UVAB	Y	4	424	2016-06-13	05:37:22	15.378
3	no_UVAB	Y	4	425	2016-06-13	06:37:22	15.187
3	no_UVAB	Y	4	426	2016-06-13	07:37:22	14.996
3	no_UVAB	Y	4	427	2016-06-13	08:37:22	14.9
3	no_UVAB	Y	4	428	2016-06-13	09:37:22	15.473
3	no_UVAB	Y	4	429	2016-06-13	10:37:22	16.046
3	no_UVAB	Y	4	430	2016-06-13	11:37:22	16.237
3	no_UVAB	Y	4	431	2016-06-13	12:37:22	17.95
3	no_UVAB	Y	4	432	2016-06-13	13:37:22	17.094
3	no_UVAB	Y	4	433	2016-06-13	14:37:22	18.236
3	no_UVAB	Y	5	434	2016-06-13	15:37:22	19.853
3	no_UVAB	Y	5	435	2016-06-13	16:37:22	19.472
3	no_UVAB	Y	5	436	2016-06-13	17:37:22	20.615
3	no_UVAB	Y	5	437	2016-06-13	18:37:22	19.472
3	no_UVAB	Y	5	438	2016-06-13	19:37:22	18.806
3	no_UVAB	Y	5	439	2016-06-13	20:37:22	17.665
3	no_UVAB	Y	5	440	2016-06-13	21:37:22	16.999
3	no_UVAB	Y	5	441	2016-06-13	22:37:22	16.427
3	no_UVAB	Y	5	442	2016-06-13	23:37:22	15.951
3	no_UVAB	Y	5	443	2016-06-14	00:37:22	15.664
3	no_UVAB	Y	5	444	2016-06-14	01:37:22	15.473
3	no_UVAB	Y	5	445	2016-06-14	02:37:22	15.282
3	no_UVAB	Y	5	446	2016-06-14	03:37:22	15.091
3	no_UVAB	Y	5	447	2016-06-14	04:37:22	14.996
3	no_UVAB	Y	5	448	2016-06-14	05:37:22	14.804
3	no_UVAB	Y	5	449	2016-06-14	06:37:22	14.804
3	no_UVAB	Y	5	450	2016-06-14	07:37:22	14.9
3	no_UVAB	Y	5	451	2016-06-14	08:37:22	15.473
3	no_UVAB	Y	5	452	2016-06-14	09:37:22	16.903
3	no_UVAB	Y	5	453	2016-06-14	10:37:22	18.045
3	no_UVAB	Y	5	454	2016-06-14	11:37:22	17.855
3	no_UVAB	Y	5	455	2016-06-14	12:37:22	18.331
3	no_UVAB	Y	5	456	2016-06-14	13:37:22	19.187
3	no_UVAB	Y	5	457	2016-06-14	14:37:22	20.138
3	no_UVAB	Y	6	458	2016-06-14	15:37:22	20.138
3	no_UVAB	Y	6	459	2016-06-14	16:37:22	19.853
3	no_UVAB	Y	6	460	2016-06-14	17:37:22	19.567
3	no_UVAB	Y	6	461	2016-06-14	18:37:22	18.996
3	no_UVAB	Y	6	462	2016-06-14	19:37:22	18.331
3	no_UVAB	Y	6	463	2016-06-14	20:37:22	17.57
3	no_UVAB	Y	6	464	2016-06-14	21:37:22	16.999
3	no_UVAB	Y	6	465	2016-06-14	22:37:22	16.618
3	no_UVAB	Y	6	466	2016-06-14	23:37:22	16.237
3	no_UVAB	Y	6	467	2016-06-15	00:37:22	15.855
3	no_UVAB	Y	6	468	2016-06-15	01:37:22	15.569
3	no_UVAB	Y	6	469	2016-06-15	02:37:22	15.091
3	no_UVAB	Y	6	470	2016-06-15	03:37:22	14.9
3	no_UVAB	Y	6	471	2016-06-15	04:37:22	14.613
3	no_UVAB	Y	6	472	2016-06-15	05:37:22	14.23
3	no_UVAB	Y	6	473	2016-06-15	06:37:22	14.038
3	no_UVAB	Y	6	474	2016-06-15	07:37:22	14.23
3	no_UVAB	Y	6	475	2016-06-15	08:37:22	14.517
3	no_UVAB	Y	6	476	2016-06-15	09:37:22	14.613
3	no_UVAB	Y	6	477	2016-06-15	10:37:22	14.709
3	no_UVAB	Y	6	478	2016-06-15	11:37:22	15.282
3	no_UVAB	Y	6	479	2016-06-15	12:37:22	20.519
3	no_UVAB	Y	6	480	2016-06-15	13:37:22	20.71
3	no_UVAB	Y	6	481	2016-06-15	14:37:22	20.519
4	control	N	1	338	2016-06-09	15:47:21	21.473
4	control	N	1	339	2016-06-09	16:47:21	22.717
4	control	N	1	340	2016-06-09	17:47:21	23.196
4	control	N	1	341	2016-06-09	18:47:21	22.717
4	control	N	1	342	2016-06-09	19:47:21	21.569
4	control	N	1	343	2016-06-09	20:47:21	20.615
4	control	N	1	344	2016-06-09	21:47:21	19.758
4	control	N	1	345	2016-06-09	22:47:21	18.996
4	control	N	1	346	2016-06-09	23:47:21	18.045
4	control	N	1	347	2016-06-10	00:47:21	17.284
4	control	N	1	348	2016-06-10	01:47:21	16.618
4	control	N	1	349	2016-06-10	02:47:21	15.951
4	control	N	1	350	2016-06-10	03:47:21	15.282
4	control	N	1	351	2016-06-10	04:47:21	14.709
4	control	N	1	352	2016-06-10	05:47:21	14.23
4	control	N	1	353	2016-06-10	06:47:21	14.134
4	control	N	1	354	2016-06-10	07:47:21	14.517
4	control	N	1	355	2016-06-10	08:47:21	15.664
4	control	N	1	356	2016-06-10	09:47:21	17.379
4	control	N	1	357	2016-06-10	10:47:21	20.805
4	control	N	1	358	2016-06-10	11:47:21	23.773
4	control	N	1	359	2016-06-10	12:47:21	26.488
4	control	N	1	360	2016-06-10	13:47:21	28.357
4	control	N	1	361	2016-06-10	14:47:21	29.152
4	control	N	2	362	2016-06-10	15:47:21	29.953
4	control	N	2	363	2016-06-10	16:47:21	30.255
4	control	N	2	364	2016-06-10	17:47:21	29.252
4	control	N	2	365	2016-06-10	18:47:21	28.456
4	control	N	2	366	2016-06-10	19:47:21	27.272
4	control	N	2	367	2016-06-10	20:47:21	26.097
4	control	N	2	368	2016-06-10	21:47:21	24.931
4	control	N	2	369	2016-06-10	22:47:21	23.869
4	control	N	2	370	2016-06-10	23:47:21	22.908
4	control	N	2	371	2016-06-11	00:47:21	22.046
4	control	N	2	372	2016-06-11	01:47:21	21.473
4	control	N	2	373	2016-06-11	02:47:21	20.805
4	control	N	2	374	2016-06-11	03:47:21	20.329
4	control	N	2	375	2016-06-11	04:47:21	19.853
4	control	N	2	376	2016-06-11	05:47:21	19.377
4	control	N	2	377	2016-06-11	06:47:21	18.901
4	control	N	2	378	2016-06-11	07:47:21	18.521
4	control	N	2	379	2016-06-11	08:47:21	18.616
4	control	N	2	380	2016-06-11	09:47:21	19.282
4	control	N	2	381	2016-06-11	10:47:21	20.615
4	control	N	2	382	2016-06-11	11:47:21	19.377
4	control	N	2	383	2016-06-11	12:47:21	19.948
4	control	N	2	384	2016-06-11	13:47:21	22.142
4	control	N	2	385	2016-06-11	14:47:21	22.812
4	control	N	3	386	2016-06-11	15:47:21	22.429
4	control	N	3	387	2016-06-11	16:47:21	22.908
4	control	N	3	388	2016-06-11	17:47:21	22.429
4	control	N	3	389	2016-06-11	18:47:21	21.76
4	control	N	3	390	2016-06-11	19:47:21	20.805
4	control	N	3	391	2016-06-11	20:47:21	19.567
4	control	N	3	392	2016-06-11	21:47:21	18.806
4	control	N	3	393	2016-06-11	22:47:21	18.14
4	control	N	3	394	2016-06-11	23:47:21	17.76
4	control	N	3	395	2016-06-12	00:47:21	17.57
4	control	N	3	396	2016-06-12	01:47:21	17.284
4	control	N	3	397	2016-06-12	02:47:21	16.999
4	control	N	3	398	2016-06-12	03:47:21	16.808
4	control	N	3	399	2016-06-12	04:47:21	16.618
4	control	N	3	400	2016-06-12	05:47:21	16.427
4	control	N	3	401	2016-06-12	06:47:21	16.427
4	control	N	3	402	2016-06-12	07:47:21	16.618
4	control	N	3	403	2016-06-12	08:47:21	17.76
4	control	N	3	404	2016-06-12	09:47:21	18.616
4	control	N	3	405	2016-06-12	10:47:21	18.711
4	control	N	3	406	2016-06-12	11:47:21	18.426
4	control	N	3	407	2016-06-12	12:47:21	18.616
4	control	N	3	408	2016-06-12	13:47:21	18.711
4	control	N	3	409	2016-06-12	14:47:21	18.616
4	control	N	4	410	2016-06-12	15:47:21	19.472
4	control	N	4	411	2016-06-12	16:47:21	19.758
4	control	N	4	412	2016-06-12	17:47:21	19.853
4	control	N	4	413	2016-06-12	18:47:21	19.472
4	control	N	4	414	2016-06-12	19:47:21	18.806
4	control	N	4	415	2016-06-12	20:47:21	18.045
4	control	N	4	416	2016-06-12	21:47:21	17.57
4	control	N	4	417	2016-06-12	22:47:21	17.189
4	control	N	4	418	2016-06-12	23:47:21	16.903
4	control	N	4	419	2016-06-13	00:47:21	16.618
4	control	N	4	420	2016-06-13	01:47:21	16.332
4	control	N	4	421	2016-06-13	02:47:21	16.046
4	control	N	4	422	2016-06-13	03:47:21	15.855
4	control	N	4	423	2016-06-13	04:47:21	15.569
4	control	N	4	424	2016-06-13	05:47:21	15.378
4	control	N	4	425	2016-06-13	06:47:21	15.091
4	control	N	4	426	2016-06-13	07:47:21	14.9
4	control	N	4	427	2016-06-13	08:47:21	14.9
4	control	N	4	428	2016-06-13	09:47:21	15.378
4	control	N	4	429	2016-06-13	10:47:21	15.951
4	control	N	4	430	2016-06-13	11:47:21	16.427
4	control	N	4	431	2016-06-13	12:47:21	17.57
4	control	N	4	432	2016-06-13	13:47:21	17.094
4	control	N	4	433	2016-06-13	14:47:21	17.76
4	control	N	5	434	2016-06-13	15:47:21	20.996
4	control	N	5	435	2016-06-13	16:47:21	19.567
4	control	N	5	436	2016-06-13	17:47:21	20.138
4	control	N	5	437	2016-06-13	18:47:21	19.282
4	control	N	5	438	2016-06-13	19:47:21	18.616
4	control	N	5	439	2016-06-13	20:47:21	17.57
4	control	N	5	440	2016-06-13	21:47:21	16.903
4	control	N	5	441	2016-06-13	22:47:21	16.332
4	control	N	5	442	2016-06-13	23:47:21	15.951
4	control	N	5	443	2016-06-14	00:47:21	15.569
4	control	N	5	444	2016-06-14	01:47:21	15.378
4	control	N	5	445	2016-06-14	02:47:21	15.187
4	control	N	5	446	2016-06-14	03:47:21	14.996
4	control	N	5	447	2016-06-14	04:47:21	14.9
4	control	N	5	448	2016-06-14	05:47:21	14.804
4	control	N	5	449	2016-06-14	06:47:21	14.709
4	control	N	5	450	2016-06-14	07:47:21	14.9
4	control	N	5	451	2016-06-14	08:47:21	15.473
4	control	N	5	452	2016-06-14	09:47:21	16.713
4	control	N	5	453	2016-06-14	10:47:21	17.855
4	control	N	5	454	2016-06-14	11:47:21	17.57
4	control	N	5	455	2016-06-14	12:47:21	18.14
4	control	N	5	456	2016-06-14	13:47:21	18.901
4	control	N	5	457	2016-06-14	14:47:21	19.853
4	control	N	6	458	2016-06-14	15:47:21	20.138
4	control	N	6	459	2016-06-14	16:47:21	19.472
4	control	N	6	460	2016-06-14	17:47:21	19.377
4	control	N	6	461	2016-06-14	18:47:21	18.711
4	control	N	6	462	2016-06-14	19:47:21	18.045
4	control	N	6	463	2016-06-14	20:47:21	17.475
4	control	N	6	464	2016-06-14	21:47:21	16.903
4	control	N	6	465	2016-06-14	22:47:21	16.618
4	control	N	6	466	2016-06-14	23:47:21	16.237
4	control	N	6	467	2016-06-15	00:47:21	15.855
4	control	N	6	468	2016-06-15	01:47:21	15.473
4	control	N	6	469	2016-06-15	02:47:21	15.091
4	control	N	6	470	2016-06-15	03:47:21	14.9
4	control	N	6	471	2016-06-15	04:47:21	14.613
4	control	N	6	472	2016-06-15	05:47:21	14.23
4	control	N	6	473	2016-06-15	06:47:21	14.038
4	control	N	6	474	2016-06-15	07:47:21	14.23
4	control	N	6	475	2016-06-15	08:47:21	14.613
4	control	N	6	476	2016-06-15	09:47:21	14.517
4	control	N	6	477	2016-06-15	10:47:21	14.613
4	control	N	6	478	2016-06-15	11:47:21	15.855
4	control	N	6	479	2016-06-15	12:47:21	20.329
4	control	N	6	480	2016-06-15	13:47:21	20.043
4	control	N	6	481	2016-06-15	14:47:21	21.091
5	no_UVB	Y	1	338	2016-06-09	15:47:57	21.187
5	no_UVB	Y	1	339	2016-06-09	16:47:57	21.855
5	no_UVB	Y	1	340	2016-06-09	17:47:57	22.429
5	no_UVB	Y	1	341	2016-06-09	18:47:57	22.142
5	no_UVB	Y	1	342	2016-06-09	19:47:57	21.091
5	no_UVB	Y	1	343	2016-06-09	20:47:57	20.234
5	no_UVB	Y	1	344	2016-06-09	21:47:57	19.377
5	no_UVB	Y	1	345	2016-06-09	22:47:57	18.616
5	no_UVB	Y	1	346	2016-06-09	23:47:57	17.76
5	no_UVB	Y	1	347	2016-06-10	00:47:57	17.094
5	no_UVB	Y	1	348	2016-06-10	01:47:57	16.332
5	no_UVB	Y	1	349	2016-06-10	02:47:57	15.76
5	no_UVB	Y	1	350	2016-06-10	03:47:57	15.187
5	no_UVB	Y	1	351	2016-06-10	04:47:57	14.517
5	no_UVB	Y	1	352	2016-06-10	05:47:57	14.134
5	no_UVB	Y	1	353	2016-06-10	06:47:57	14.134
5	no_UVB	Y	1	354	2016-06-10	07:47:57	14.613
5	no_UVB	Y	1	355	2016-06-10	08:47:57	15.855
5	no_UVB	Y	1	356	2016-06-10	09:47:57	17.665
5	no_UVB	Y	1	357	2016-06-10	10:47:57	19.377
5	no_UVB	Y	1	358	2016-06-10	11:47:57	23.484
5	no_UVB	Y	1	359	2016-06-10	12:47:57	26.683
5	no_UVB	Y	1	360	2016-06-10	13:47:57	29.053
5	no_UVB	Y	1	361	2016-06-10	14:47:57	26.781
5	no_UVB	Y	2	362	2016-06-10	15:47:57	27.272
5	no_UVB	Y	2	363	2016-06-10	16:47:57	27.272
5	no_UVB	Y	2	364	2016-06-10	17:47:57	27.567
5	no_UVB	Y	2	365	2016-06-10	18:47:57	27.173
5	no_UVB	Y	2	366	2016-06-10	19:47:57	26.195
5	no_UVB	Y	2	367	2016-06-10	20:47:57	25.125
5	no_UVB	Y	2	368	2016-06-10	21:47:57	24.062
5	no_UVB	Y	2	369	2016-06-10	22:47:57	23.1
5	no_UVB	Y	2	370	2016-06-10	23:47:57	22.238
5	no_UVB	Y	2	371	2016-06-11	00:47:57	21.473
5	no_UVB	Y	2	372	2016-06-11	01:47:57	20.901
5	no_UVB	Y	2	373	2016-06-11	02:47:57	20.329
5	no_UVB	Y	2	374	2016-06-11	03:47:57	19.948
5	no_UVB	Y	2	375	2016-06-11	04:47:57	19.472
5	no_UVB	Y	2	376	2016-06-11	05:47:57	18.996
5	no_UVB	Y	2	377	2016-06-11	06:47:57	18.616
5	no_UVB	Y	2	378	2016-06-11	07:47:57	18.331
5	no_UVB	Y	2	379	2016-06-11	08:47:57	18.616
5	no_UVB	Y	2	380	2016-06-11	09:47:57	19.567
5	no_UVB	Y	2	381	2016-06-11	10:47:57	20.71
5	no_UVB	Y	2	382	2016-06-11	11:47:57	19.282
5	no_UVB	Y	2	383	2016-06-11	12:47:57	20.424
5	no_UVB	Y	2	384	2016-06-11	13:47:57	22.621
5	no_UVB	Y	2	385	2016-06-11	14:47:57	23.1
5	no_UVB	Y	3	386	2016-06-11	15:47:57	22.621
5	no_UVB	Y	3	387	2016-06-11	16:47:57	22.908
5	no_UVB	Y	3	388	2016-06-11	17:47:57	22.812
5	no_UVB	Y	3	389	2016-06-11	18:47:57	21.951
5	no_UVB	Y	3	390	2016-06-11	19:47:57	20.996
5	no_UVB	Y	3	391	2016-06-11	20:47:57	19.758
5	no_UVB	Y	3	392	2016-06-11	21:47:57	18.901
5	no_UVB	Y	3	393	2016-06-11	22:47:57	18.236
5	no_UVB	Y	3	394	2016-06-11	23:47:57	17.95
5	no_UVB	Y	3	395	2016-06-12	00:47:57	17.665
5	no_UVB	Y	3	396	2016-06-12	01:47:57	17.379
5	no_UVB	Y	3	397	2016-06-12	02:47:57	17.094
5	no_UVB	Y	3	398	2016-06-12	03:47:57	16.808
5	no_UVB	Y	3	399	2016-06-12	04:47:57	16.713
5	no_UVB	Y	3	400	2016-06-12	05:47:57	16.523
5	no_UVB	Y	3	401	2016-06-12	06:47:57	16.523
5	no_UVB	Y	3	402	2016-06-12	07:47:57	16.808
5	no_UVB	Y	3	403	2016-06-12	08:47:57	18.236
5	no_UVB	Y	3	404	2016-06-12	09:47:57	18.996
5	no_UVB	Y	3	405	2016-06-12	10:47:57	19.092
5	no_UVB	Y	3	406	2016-06-12	11:47:57	18.616
5	no_UVB	Y	3	407	2016-06-12	12:47:57	18.996
5	no_UVB	Y	3	408	2016-06-12	13:47:57	19.092
5	no_UVB	Y	3	409	2016-06-12	14:47:57	19.092
5	no_UVB	Y	4	410	2016-06-12	15:47:57	20.043
5	no_UVB	Y	4	411	2016-06-12	16:47:57	19.948
5	no_UVB	Y	4	412	2016-06-12	17:47:57	20.138
5	no_UVB	Y	4	413	2016-06-12	18:47:57	19.662
5	no_UVB	Y	4	414	2016-06-12	19:47:57	18.901
5	no_UVB	Y	4	415	2016-06-12	20:47:57	18.14
5	no_UVB	Y	4	416	2016-06-12	21:47:57	17.57
5	no_UVB	Y	4	417	2016-06-12	22:47:57	17.284
5	no_UVB	Y	4	418	2016-06-12	23:47:57	16.999
5	no_UVB	Y	4	419	2016-06-13	00:47:57	16.713
5	no_UVB	Y	4	420	2016-06-13	01:47:57	16.427
5	no_UVB	Y	4	421	2016-06-13	02:47:57	16.141
5	no_UVB	Y	4	422	2016-06-13	03:47:57	15.855
5	no_UVB	Y	4	423	2016-06-13	04:47:57	15.569
5	no_UVB	Y	4	424	2016-06-13	05:47:57	15.473
5	no_UVB	Y	4	425	2016-06-13	06:47:57	15.187
5	no_UVB	Y	4	426	2016-06-13	07:47:57	15.091
5	no_UVB	Y	4	427	2016-06-13	08:47:57	14.996
5	no_UVB	Y	4	428	2016-06-13	09:47:57	15.76
5	no_UVB	Y	4	429	2016-06-13	10:47:57	16.237
5	no_UVB	Y	4	430	2016-06-13	11:47:57	17.189
5	no_UVB	Y	4	431	2016-06-13	12:47:57	18.14
5	no_UVB	Y	4	432	2016-06-13	13:47:57	17.475
5	no_UVB	Y	4	433	2016-06-13	14:47:57	18.14
5	no_UVB	Y	5	434	2016-06-13	15:47:57	20.138
5	no_UVB	Y	5	435	2016-06-13	16:47:57	19.853
5	no_UVB	Y	5	436	2016-06-13	17:47:57	20.138
5	no_UVB	Y	5	437	2016-06-13	18:47:57	19.187
5	no_UVB	Y	5	438	2016-06-13	19:47:57	18.616
5	no_UVB	Y	5	439	2016-06-13	20:47:57	17.475
5	no_UVB	Y	5	440	2016-06-13	21:47:57	16.903
5	no_UVB	Y	5	441	2016-06-13	22:47:57	16.332
5	no_UVB	Y	5	442	2016-06-13	23:47:57	15.951
5	no_UVB	Y	5	443	2016-06-14	00:47:57	15.664
5	no_UVB	Y	5	444	2016-06-14	01:47:57	15.378
5	no_UVB	Y	5	445	2016-06-14	02:47:57	15.282
5	no_UVB	Y	5	446	2016-06-14	03:47:57	15.091
5	no_UVB	Y	5	447	2016-06-14	04:47:57	14.996
5	no_UVB	Y	5	448	2016-06-14	05:47:57	14.804
5	no_UVB	Y	5	449	2016-06-14	06:47:57	14.804
5	no_UVB	Y	5	450	2016-06-14	07:47:57	15.091
5	no_UVB	Y	5	451	2016-06-14	08:47:57	15.855
5	no_UVB	Y	5	452	2016-06-14	09:47:57	17.094
5	no_UVB	Y	5	453	2016-06-14	10:47:57	18.521
5	no_UVB	Y	5	454	2016-06-14	11:47:57	17.76
5	no_UVB	Y	5	455	2016-06-14	12:47:57	18.901
5	no_UVB	Y	5	456	2016-06-14	13:47:57	19.662
5	no_UVB	Y	5	457	2016-06-14	14:47:57	20.519
5	no_UVB	Y	6	458	2016-06-14	15:47:57	20.71
5	no_UVB	Y	6	459	2016-06-14	16:47:57	19.758
5	no_UVB	Y	6	460	2016-06-14	17:47:57	19.662
5	no_UVB	Y	6	461	2016-06-14	18:47:57	18.806
5	no_UVB	Y	6	462	2016-06-14	19:47:57	18.14
5	no_UVB	Y	6	463	2016-06-14	20:47:57	17.57
5	no_UVB	Y	6	464	2016-06-14	21:47:57	16.999
5	no_UVB	Y	6	465	2016-06-14	22:47:57	16.713
5	no_UVB	Y	6	466	2016-06-14	23:47:57	16.332
5	no_UVB	Y	6	467	2016-06-15	00:47:57	15.951
5	no_UVB	Y	6	468	2016-06-15	01:47:57	15.664
5	no_UVB	Y	6	469	2016-06-15	02:47:57	15.282
5	no_UVB	Y	6	470	2016-06-15	03:47:57	14.996
5	no_UVB	Y	6	471	2016-06-15	04:47:57	14.709
5	no_UVB	Y	6	472	2016-06-15	05:47:57	14.325
5	no_UVB	Y	6	473	2016-06-15	06:47:57	14.23
5	no_UVB	Y	6	474	2016-06-15	07:47:57	14.421
5	no_UVB	Y	6	475	2016-06-15	08:47:57	14.804
5	no_UVB	Y	6	476	2016-06-15	09:47:57	14.709
5	no_UVB	Y	6	477	2016-06-15	10:47:57	14.9
5	no_UVB	Y	6	478	2016-06-15	11:47:57	16.903
5	no_UVB	Y	6	479	2016-06-15	12:47:57	21.091
5	no_UVB	Y	6	480	2016-06-15	13:47:57	20.234
5	no_UVB	Y	6	481	2016-06-15	14:47:57	20.519
6	control	Y	1	338	2016-06-09	15:48:48	21.664
6	control	Y	1	339	2016-06-09	16:48:48	22.717
6	control	Y	1	340	2016-06-09	17:48:48	23.388
6	control	Y	1	341	2016-06-09	18:48:48	22.908
6	control	Y	1	342	2016-06-09	19:48:48	21.76
6	control	Y	1	343	2016-06-09	20:48:48	20.805
6	control	Y	1	344	2016-06-09	21:48:48	19.948
6	control	Y	1	345	2016-06-09	22:48:48	19.187
6	control	Y	1	346	2016-06-09	23:48:48	18.331
6	control	Y	1	347	2016-06-10	00:48:48	17.475
6	control	Y	1	348	2016-06-10	01:48:48	16.808
6	control	Y	1	349	2016-06-10	02:48:48	16.141
6	control	Y	1	350	2016-06-10	03:48:48	15.473
6	control	Y	1	351	2016-06-10	04:48:48	14.804
6	control	Y	1	352	2016-06-10	05:48:48	14.421
6	control	Y	1	353	2016-06-10	06:48:48	14.325
6	control	Y	1	354	2016-06-10	07:48:48	14.709
6	control	Y	1	355	2016-06-10	08:48:48	15.664
6	control	Y	1	356	2016-06-10	09:48:48	19.853
6	control	Y	1	357	2016-06-10	10:48:48	21.473
6	control	Y	1	358	2016-06-10	11:48:48	23.773
6	control	Y	1	359	2016-06-10	12:48:48	25.805
6	control	Y	1	360	2016-06-10	13:48:48	27.665
6	control	Y	1	361	2016-06-10	14:48:48	29.352
6	control	Y	2	362	2016-06-10	15:48:48	30.054
6	control	Y	2	363	2016-06-10	16:48:48	29.953
6	control	Y	2	364	2016-06-10	17:48:48	29.953
6	control	Y	2	365	2016-06-10	18:48:48	29.152
6	control	Y	2	366	2016-06-10	19:48:48	27.862
6	control	Y	2	367	2016-06-10	20:48:48	26.585
6	control	Y	2	368	2016-06-10	21:48:48	25.416
6	control	Y	2	369	2016-06-10	22:48:48	24.448
6	control	Y	2	370	2016-06-10	23:48:48	23.484
6	control	Y	2	371	2016-06-11	00:48:48	22.717
6	control	Y	2	372	2016-06-11	01:48:48	22.142
6	control	Y	2	373	2016-06-11	02:48:48	21.473
6	control	Y	2	374	2016-06-11	03:48:48	20.996
6	control	Y	2	375	2016-06-11	04:48:48	20.519
6	control	Y	2	376	2016-06-11	05:48:48	20.043
6	control	Y	2	377	2016-06-11	06:48:48	19.567
6	control	Y	2	378	2016-06-11	07:48:48	19.092
6	control	Y	2	379	2016-06-11	08:48:48	19.187
6	control	Y	2	380	2016-06-11	09:48:48	19.948
6	control	Y	2	381	2016-06-11	10:48:48	21.187
6	control	Y	2	382	2016-06-11	11:48:48	19.853
6	control	Y	2	383	2016-06-11	12:48:48	20.234
6	control	Y	2	384	2016-06-11	13:48:48	22.621
6	control	Y	2	385	2016-06-11	14:48:48	23.484
6	control	Y	3	386	2016-06-11	15:48:48	22.812
6	control	Y	3	387	2016-06-11	16:48:48	23.292
6	control	Y	3	388	2016-06-11	17:48:48	22.812
6	control	Y	3	389	2016-06-11	18:48:48	22.046
6	control	Y	3	390	2016-06-11	19:48:48	20.996
6	control	Y	3	391	2016-06-11	20:48:48	19.758
6	control	Y	3	392	2016-06-11	21:48:48	18.901
6	control	Y	3	393	2016-06-11	22:48:48	18.331
6	control	Y	3	394	2016-06-11	23:48:48	17.95
6	control	Y	3	395	2016-06-12	00:48:48	17.665
6	control	Y	3	396	2016-06-12	01:48:48	17.475
6	control	Y	3	397	2016-06-12	02:48:48	17.189
6	control	Y	3	398	2016-06-12	03:48:48	16.903
6	control	Y	3	399	2016-06-12	04:48:48	16.808
6	control	Y	3	400	2016-06-12	05:48:48	16.618
6	control	Y	3	401	2016-06-12	06:48:48	16.618
6	control	Y	3	402	2016-06-12	07:48:48	16.808
6	control	Y	3	403	2016-06-12	08:48:48	18.045
6	control	Y	3	404	2016-06-12	09:48:48	18.616
6	control	Y	3	405	2016-06-12	10:48:48	18.806
6	control	Y	3	406	2016-06-12	11:48:48	18.426
6	control	Y	3	407	2016-06-12	12:48:48	18.616
6	control	Y	3	408	2016-06-12	13:48:48	18.616
6	control	Y	3	409	2016-06-12	14:48:48	18.711
6	control	Y	4	410	2016-06-12	15:48:48	19.377
6	control	Y	4	411	2016-06-12	16:48:48	19.758
6	control	Y	4	412	2016-06-12	17:48:48	19.853
6	control	Y	4	413	2016-06-12	18:48:48	19.377
6	control	Y	4	414	2016-06-12	19:48:48	18.806
6	control	Y	4	415	2016-06-12	20:48:48	18.045
6	control	Y	4	416	2016-06-12	21:48:48	17.57
6	control	Y	4	417	2016-06-12	22:48:48	17.284
6	control	Y	4	418	2016-06-12	23:48:48	16.903
6	control	Y	4	419	2016-06-13	00:48:48	16.713
6	control	Y	4	420	2016-06-13	01:48:48	16.427
6	control	Y	4	421	2016-06-13	02:48:48	16.141
6	control	Y	4	422	2016-06-13	03:48:48	15.951
6	control	Y	4	423	2016-06-13	04:48:48	15.664
6	control	Y	4	424	2016-06-13	05:48:48	15.473
6	control	Y	4	425	2016-06-13	06:48:48	15.187
6	control	Y	4	426	2016-06-13	07:48:48	15.091
6	control	Y	4	427	2016-06-13	08:48:48	14.996
6	control	Y	4	428	2016-06-13	09:48:48	15.569
6	control	Y	4	429	2016-06-13	10:48:48	16.046
6	control	Y	4	430	2016-06-13	11:48:48	16.713
6	control	Y	4	431	2016-06-13	12:48:48	17.76
6	control	Y	4	432	2016-06-13	13:48:48	17.189
6	control	Y	4	433	2016-06-13	14:48:48	17.855
6	control	Y	5	434	2016-06-13	15:48:48	20.138
6	control	Y	5	435	2016-06-13	16:48:48	19.758
6	control	Y	5	436	2016-06-13	17:48:48	20.138
6	control	Y	5	437	2016-06-13	18:48:48	19.377
6	control	Y	5	438	2016-06-13	19:48:48	18.711
6	control	Y	5	439	2016-06-13	20:48:48	17.76
6	control	Y	5	440	2016-06-13	21:48:48	17.094
6	control	Y	5	441	2016-06-13	22:48:48	16.618
6	control	Y	5	442	2016-06-13	23:48:48	16.141
6	control	Y	5	443	2016-06-14	00:48:48	15.855
6	control	Y	5	444	2016-06-14	01:48:48	15.569
6	control	Y	5	445	2016-06-14	02:48:48	15.378
6	control	Y	5	446	2016-06-14	03:48:48	15.187
6	control	Y	5	447	2016-06-14	04:48:48	15.091
6	control	Y	5	448	2016-06-14	05:48:48	14.996
6	control	Y	5	449	2016-06-14	06:48:48	14.9
6	control	Y	5	450	2016-06-14	07:48:48	15.091
6	control	Y	5	451	2016-06-14	08:48:48	15.76
6	control	Y	5	452	2016-06-14	09:48:48	16.999
6	control	Y	5	453	2016-06-14	10:48:48	18.045
6	control	Y	5	454	2016-06-14	11:48:48	17.57
6	control	Y	5	455	2016-06-14	12:48:48	18.426
6	control	Y	5	456	2016-06-14	13:48:48	19.092
6	control	Y	5	457	2016-06-14	14:48:48	19.853
6	control	Y	6	458	2016-06-14	15:48:48	20.329
6	control	Y	6	459	2016-06-14	16:48:48	19.567
6	control	Y	6	460	2016-06-14	17:48:48	19.662
6	control	Y	6	461	2016-06-14	18:48:48	18.996
6	control	Y	6	462	2016-06-14	19:48:48	18.331
6	control	Y	6	463	2016-06-14	20:48:48	17.665
6	control	Y	6	464	2016-06-14	21:48:48	17.189
6	control	Y	6	465	2016-06-14	22:48:48	16.808
6	control	Y	6	466	2016-06-14	23:48:48	16.427
6	control	Y	6	467	2016-06-15	00:48:48	16.046
6	control	Y	6	468	2016-06-15	01:48:48	15.664
6	control	Y	6	469	2016-06-15	02:48:48	15.282
6	control	Y	6	470	2016-06-15	03:48:48	15.091
6	control	Y	6	471	2016-06-15	04:48:48	14.804
6	control	Y	6	472	2016-06-15	05:48:48	14.421
6	control	Y	6	473	2016-06-15	06:48:48	14.23
6	control	Y	6	474	2016-06-15	07:48:48	14.421
6	control	Y	6	475	2016-06-15	08:48:48	14.709
6	control	Y	6	476	2016-06-15	09:48:48	14.613
6	control	Y	6	477	2016-06-15	10:48:48	14.709
6	control	Y	6	478	2016-06-15	11:48:48	15.855
6	control	Y	6	479	2016-06-15	12:48:48	19.282
6	control	Y	6	480	2016-06-15	13:48:48	19.662
6	control	Y	6	481	2016-06-15	14:48:48	20.805
7	no_UVB	Y	1	338	2016-06-09	15:49:16	21.664
7	no_UVB	Y	1	339	2016-06-09	16:49:16	22.525
7	no_UVB	Y	1	340	2016-06-09	17:49:16	22.812
7	no_UVB	Y	1	341	2016-06-09	18:49:16	22.525
7	no_UVB	Y	1	342	2016-06-09	19:49:16	21.378
7	no_UVB	Y	1	343	2016-06-09	20:49:16	20.519
7	no_UVB	Y	1	344	2016-06-09	21:49:16	19.567
7	no_UVB	Y	1	345	2016-06-09	22:49:16	18.806
7	no_UVB	Y	1	346	2016-06-09	23:49:16	17.95
7	no_UVB	Y	1	347	2016-06-10	00:49:16	17.189
7	no_UVB	Y	1	348	2016-06-10	01:49:16	16.523
7	no_UVB	Y	1	349	2016-06-10	02:49:16	15.855
7	no_UVB	Y	1	350	2016-06-10	03:49:16	15.282
7	no_UVB	Y	1	351	2016-06-10	04:49:16	14.613
7	no_UVB	Y	1	352	2016-06-10	05:49:16	14.23
7	no_UVB	Y	1	353	2016-06-10	06:49:16	14.134
7	no_UVB	Y	1	354	2016-06-10	07:49:16	14.517
7	no_UVB	Y	1	355	2016-06-10	08:49:16	15.664
7	no_UVB	Y	1	356	2016-06-10	09:49:16	17.284
7	no_UVB	Y	1	357	2016-06-10	10:49:16	19.187
7	no_UVB	Y	1	358	2016-06-10	11:49:16	22.142
7	no_UVB	Y	1	359	2016-06-10	12:49:16	26.879
7	no_UVB	Y	1	360	2016-06-10	13:49:16	29.053
7	no_UVB	Y	1	361	2016-06-10	14:49:16	30.255
7	no_UVB	Y	2	362	2016-06-10	15:49:16	28.655
7	no_UVB	Y	2	363	2016-06-10	16:49:16	28.853
7	no_UVB	Y	2	364	2016-06-10	17:49:16	28.754
7	no_UVB	Y	2	365	2016-06-10	18:49:16	28.258
7	no_UVB	Y	2	366	2016-06-10	19:49:16	27.075
7	no_UVB	Y	2	367	2016-06-10	20:49:16	26
7	no_UVB	Y	2	368	2016-06-10	21:49:16	24.835
7	no_UVB	Y	2	369	2016-06-10	22:49:16	23.869
7	no_UVB	Y	2	370	2016-06-10	23:49:16	22.908
7	no_UVB	Y	2	371	2016-06-11	00:49:16	22.142
7	no_UVB	Y	2	372	2016-06-11	01:49:16	21.569
7	no_UVB	Y	2	373	2016-06-11	02:49:16	20.901
7	no_UVB	Y	2	374	2016-06-11	03:49:16	20.424
7	no_UVB	Y	2	375	2016-06-11	04:49:16	20.043
7	no_UVB	Y	2	376	2016-06-11	05:49:16	19.472
7	no_UVB	Y	2	377	2016-06-11	06:49:16	19.092
7	no_UVB	Y	2	378	2016-06-11	07:49:16	18.711
7	no_UVB	Y	2	379	2016-06-11	08:49:16	18.996
7	no_UVB	Y	2	380	2016-06-11	09:49:16	19.853
7	no_UVB	Y	2	381	2016-06-11	10:49:16	21.187
7	no_UVB	Y	2	382	2016-06-11	11:49:16	19.567
7	no_UVB	Y	2	383	2016-06-11	12:49:16	20.519
7	no_UVB	Y	2	384	2016-06-11	13:49:16	23.484
7	no_UVB	Y	2	385	2016-06-11	14:49:16	23.581
7	no_UVB	Y	3	386	2016-06-11	15:49:16	23.196
7	no_UVB	Y	3	387	2016-06-11	16:49:16	23.292
7	no_UVB	Y	3	388	2016-06-11	17:49:16	23.1
7	no_UVB	Y	3	389	2016-06-11	18:49:16	22.142
7	no_UVB	Y	3	390	2016-06-11	19:49:16	20.996
7	no_UVB	Y	3	391	2016-06-11	20:49:16	19.662
7	no_UVB	Y	3	392	2016-06-11	21:49:16	18.806
7	no_UVB	Y	3	393	2016-06-11	22:49:16	18.236
7	no_UVB	Y	3	394	2016-06-11	23:49:16	17.855
7	no_UVB	Y	3	395	2016-06-12	00:49:16	17.665
7	no_UVB	Y	3	396	2016-06-12	01:49:16	17.379
7	no_UVB	Y	3	397	2016-06-12	02:49:16	17.094
7	no_UVB	Y	3	398	2016-06-12	03:49:16	16.903
7	no_UVB	Y	3	399	2016-06-12	04:49:16	16.713
7	no_UVB	Y	3	400	2016-06-12	05:49:16	16.523
7	no_UVB	Y	3	401	2016-06-12	06:49:16	16.618
7	no_UVB	Y	3	402	2016-06-12	07:49:16	16.808
7	no_UVB	Y	3	403	2016-06-12	08:49:16	18.14
7	no_UVB	Y	3	404	2016-06-12	09:49:16	18.901
7	no_UVB	Y	3	405	2016-06-12	10:49:16	18.996
7	no_UVB	Y	3	406	2016-06-12	11:49:16	18.616
7	no_UVB	Y	3	407	2016-06-12	12:49:16	18.996
7	no_UVB	Y	3	408	2016-06-12	13:49:16	18.996
7	no_UVB	Y	3	409	2016-06-12	14:49:16	19.092
7	no_UVB	Y	4	410	2016-06-12	15:49:16	20.138
7	no_UVB	Y	4	411	2016-06-12	16:49:16	20.043
7	no_UVB	Y	4	412	2016-06-12	17:49:16	20.234
7	no_UVB	Y	4	413	2016-06-12	18:49:16	19.662
7	no_UVB	Y	4	414	2016-06-12	19:49:16	18.901
7	no_UVB	Y	4	415	2016-06-12	20:49:16	18.14
7	no_UVB	Y	4	416	2016-06-12	21:49:16	17.665
7	no_UVB	Y	4	417	2016-06-12	22:49:16	17.284
7	no_UVB	Y	4	418	2016-06-12	23:49:16	16.999
7	no_UVB	Y	4	419	2016-06-13	00:49:16	16.713
7	no_UVB	Y	4	420	2016-06-13	01:49:16	16.427
7	no_UVB	Y	4	421	2016-06-13	02:49:16	16.141
7	no_UVB	Y	4	422	2016-06-13	03:49:16	15.951
7	no_UVB	Y	4	423	2016-06-13	04:49:16	15.664
7	no_UVB	Y	4	424	2016-06-13	05:49:16	15.473
7	no_UVB	Y	4	425	2016-06-13	06:49:16	15.187
7	no_UVB	Y	4	426	2016-06-13	07:49:16	15.091
7	no_UVB	Y	4	427	2016-06-13	08:49:16	15.091
7	no_UVB	Y	4	428	2016-06-13	09:49:16	15.855
7	no_UVB	Y	4	429	2016-06-13	10:49:16	16.332
7	no_UVB	Y	4	430	2016-06-13	11:49:16	17.284
7	no_UVB	Y	4	431	2016-06-13	12:49:16	18.14
7	no_UVB	Y	4	432	2016-06-13	13:49:16	17.57
7	no_UVB	Y	4	433	2016-06-13	14:49:16	18.236
7	no_UVB	Y	5	434	2016-06-13	15:49:16	20.71
7	no_UVB	Y	5	435	2016-06-13	16:49:16	20.519
7	no_UVB	Y	5	436	2016-06-13	17:49:16	20.329
7	no_UVB	Y	5	437	2016-06-13	18:49:16	19.377
7	no_UVB	Y	5	438	2016-06-13	19:49:16	18.806
7	no_UVB	Y	5	439	2016-06-13	20:49:16	17.665
7	no_UVB	Y	5	440	2016-06-13	21:49:16	17.094
7	no_UVB	Y	5	441	2016-06-13	22:49:16	16.523
7	no_UVB	Y	5	442	2016-06-13	23:49:16	16.046
7	no_UVB	Y	5	443	2016-06-14	00:49:16	15.76
7	no_UVB	Y	5	444	2016-06-14	01:49:16	15.569
7	no_UVB	Y	5	445	2016-06-14	02:49:16	15.378
7	no_UVB	Y	5	446	2016-06-14	03:49:16	15.187
7	no_UVB	Y	5	447	2016-06-14	04:49:16	15.091
7	no_UVB	Y	5	448	2016-06-14	05:49:16	14.9
7	no_UVB	Y	5	449	2016-06-14	06:49:16	14.9
7	no_UVB	Y	5	450	2016-06-14	07:49:16	15.091
7	no_UVB	Y	5	451	2016-06-14	08:49:16	15.855
7	no_UVB	Y	5	452	2016-06-14	09:49:16	17.189
7	no_UVB	Y	5	453	2016-06-14	10:49:16	18.521
7	no_UVB	Y	5	454	2016-06-14	11:49:16	17.76
7	no_UVB	Y	5	455	2016-06-14	12:49:16	19.092
7	no_UVB	Y	5	456	2016-06-14	13:49:16	19.472
7	no_UVB	Y	5	457	2016-06-14	14:49:16	20.329
7	no_UVB	Y	6	458	2016-06-14	15:49:16	20.996
7	no_UVB	Y	6	459	2016-06-14	16:49:16	19.853
7	no_UVB	Y	6	460	2016-06-14	17:49:16	19.948
7	no_UVB	Y	6	461	2016-06-14	18:49:16	19.187
7	no_UVB	Y	6	462	2016-06-14	19:49:16	18.426
7	no_UVB	Y	6	463	2016-06-14	20:49:16	17.76
7	no_UVB	Y	6	464	2016-06-14	21:49:16	17.189
7	no_UVB	Y	6	465	2016-06-14	22:49:16	16.808
7	no_UVB	Y	6	466	2016-06-14	23:49:16	16.427
7	no_UVB	Y	6	467	2016-06-15	00:49:16	16.046
7	no_UVB	Y	6	468	2016-06-15	01:49:16	15.664
7	no_UVB	Y	6	469	2016-06-15	02:49:16	15.282
7	no_UVB	Y	6	470	2016-06-15	03:49:16	15.091
7	no_UVB	Y	6	471	2016-06-15	04:49:16	14.709
7	no_UVB	Y	6	472	2016-06-15	05:49:16	14.325
7	no_UVB	Y	6	473	2016-06-15	06:49:16	14.23
7	no_UVB	Y	6	474	2016-06-15	07:49:16	14.421
7	no_UVB	Y	6	475	2016-06-15	08:49:16	14.804
7	no_UVB	Y	6	476	2016-06-15	09:49:16	14.709
7	no_UVB	Y	6	477	2016-06-15	10:49:16	14.9
7	no_UVB	Y	6	478	2016-06-15	11:49:16	16.141
7	no_UVB	Y	6	479	2016-06-15	12:49:16	20.138
7	no_UVB	Y	6	480	2016-06-15	13:49:16	19.948
7	no_UVB	Y	6	481	2016-06-15	14:49:16	22.333
8	control	Y	1	338	2016-06-09	15:49:37	21.855
8	control	Y	1	339	2016-06-09	16:49:37	22.525
8	control	Y	1	340	2016-06-09	17:49:37	23.004
8	control	Y	1	341	2016-06-09	18:49:37	22.812
8	control	Y	1	342	2016-06-09	19:49:37	21.664
8	control	Y	1	343	2016-06-09	20:49:37	20.805
8	control	Y	1	344	2016-06-09	21:49:37	19.853
8	control	Y	1	345	2016-06-09	22:49:37	19.092
8	control	Y	1	346	2016-06-09	23:49:37	18.236
8	control	Y	1	347	2016-06-10	00:49:37	17.475
8	control	Y	1	348	2016-06-10	01:49:37	16.713
8	control	Y	1	349	2016-06-10	02:49:37	16.046
8	control	Y	1	350	2016-06-10	03:49:37	15.473
8	control	Y	1	351	2016-06-10	04:49:37	14.804
8	control	Y	1	352	2016-06-10	05:49:37	14.421
8	control	Y	1	353	2016-06-10	06:49:37	14.325
8	control	Y	1	354	2016-06-10	07:49:37	14.709
8	control	Y	1	355	2016-06-10	08:49:37	15.855
8	control	Y	1	356	2016-06-10	09:49:37	18.711
8	control	Y	1	357	2016-06-10	10:49:37	21.664
8	control	Y	1	358	2016-06-10	11:49:37	24.158
8	control	Y	1	359	2016-06-10	12:49:37	26.488
8	control	Y	1	360	2016-06-10	13:49:37	28.159
8	control	Y	1	361	2016-06-10	14:49:37	29.352
8	control	Y	2	362	2016-06-10	15:49:37	29.853
8	control	Y	2	363	2016-06-10	16:49:37	29.552
8	control	Y	2	364	2016-06-10	17:49:37	29.552
8	control	Y	2	365	2016-06-10	18:49:37	28.853
8	control	Y	2	366	2016-06-10	19:49:37	27.665
8	control	Y	2	367	2016-06-10	20:49:37	26.488
8	control	Y	2	368	2016-06-10	21:49:37	25.319
8	control	Y	2	369	2016-06-10	22:49:37	24.255
8	control	Y	2	370	2016-06-10	23:49:37	23.388
8	control	Y	2	371	2016-06-11	00:49:37	22.525
8	control	Y	2	372	2016-06-11	01:49:37	21.855
8	control	Y	2	373	2016-06-11	02:49:37	21.282
8	control	Y	2	374	2016-06-11	03:49:37	20.805
8	control	Y	2	375	2016-06-11	04:49:37	20.329
8	control	Y	2	376	2016-06-11	05:49:37	19.758
8	control	Y	2	377	2016-06-11	06:49:37	19.282
8	control	Y	2	378	2016-06-11	07:49:37	18.901
8	control	Y	2	379	2016-06-11	08:49:37	19.092
8	control	Y	2	380	2016-06-11	09:49:37	19.758
8	control	Y	2	381	2016-06-11	10:49:37	21.187
8	control	Y	2	382	2016-06-11	11:49:37	19.758
8	control	Y	2	383	2016-06-11	12:49:37	20.234
8	control	Y	2	384	2016-06-11	13:49:37	22.717
8	control	Y	2	385	2016-06-11	14:49:37	23.388
8	control	Y	3	386	2016-06-11	15:49:37	22.908
8	control	Y	3	387	2016-06-11	16:49:37	23.196
8	control	Y	3	388	2016-06-11	17:49:37	22.812
8	control	Y	3	389	2016-06-11	18:49:37	22.142
8	control	Y	3	390	2016-06-11	19:49:37	21.187
8	control	Y	3	391	2016-06-11	20:49:37	19.853
8	control	Y	3	392	2016-06-11	21:49:37	19.092
8	control	Y	3	393	2016-06-11	22:49:37	18.426
8	control	Y	3	394	2016-06-11	23:49:37	18.045
8	control	Y	3	395	2016-06-12	00:49:37	17.855
8	control	Y	3	396	2016-06-12	01:49:37	17.57
8	control	Y	3	397	2016-06-12	02:49:37	17.284
8	control	Y	3	398	2016-06-12	03:49:37	17.094
8	control	Y	3	399	2016-06-12	04:49:37	16.903
8	control	Y	3	400	2016-06-12	05:49:37	16.713
8	control	Y	3	401	2016-06-12	06:49:37	16.713
8	control	Y	3	402	2016-06-12	07:49:37	16.903
8	control	Y	3	403	2016-06-12	08:49:37	18.045
8	control	Y	3	404	2016-06-12	09:49:37	18.806
8	control	Y	3	405	2016-06-12	10:49:37	18.901
8	control	Y	3	406	2016-06-12	11:49:37	18.616
8	control	Y	3	407	2016-06-12	12:49:37	18.806
8	control	Y	3	408	2016-06-12	13:49:37	18.901
8	control	Y	3	409	2016-06-12	14:49:37	18.901
8	control	Y	4	410	2016-06-12	15:49:37	19.662
8	control	Y	4	411	2016-06-12	16:49:37	19.948
8	control	Y	4	412	2016-06-12	17:49:37	20.043
8	control	Y	4	413	2016-06-12	18:49:37	19.662
8	control	Y	4	414	2016-06-12	19:49:37	18.996
8	control	Y	4	415	2016-06-12	20:49:37	18.236
8	control	Y	4	416	2016-06-12	21:49:37	17.665
8	control	Y	4	417	2016-06-12	22:49:37	17.379
8	control	Y	4	418	2016-06-12	23:49:37	17.094
8	control	Y	4	419	2016-06-13	00:49:37	16.808
8	control	Y	4	420	2016-06-13	01:49:37	16.523
8	control	Y	4	421	2016-06-13	02:49:37	16.237
8	control	Y	4	422	2016-06-13	03:49:37	16.046
8	control	Y	4	423	2016-06-13	04:49:37	15.76
8	control	Y	4	424	2016-06-13	05:49:37	15.569
8	control	Y	4	425	2016-06-13	06:49:37	15.282
8	control	Y	4	426	2016-06-13	07:49:37	15.091
8	control	Y	4	427	2016-06-13	08:49:37	15.091
8	control	Y	4	428	2016-06-13	09:49:37	15.664
8	control	Y	4	429	2016-06-13	10:49:37	16.141
8	control	Y	4	430	2016-06-13	11:49:37	16.713
8	control	Y	4	431	2016-06-13	12:49:37	17.76
8	control	Y	4	432	2016-06-13	13:49:37	17.284
8	control	Y	4	433	2016-06-13	14:49:37	17.95
8	control	Y	5	434	2016-06-13	15:49:37	20.234
8	control	Y	5	435	2016-06-13	16:49:37	19.853
8	control	Y	5	436	2016-06-13	17:49:37	20.138
8	control	Y	5	437	2016-06-13	18:49:37	19.282
8	control	Y	5	438	2016-06-13	19:49:37	18.711
8	control	Y	5	439	2016-06-13	20:49:37	17.665
8	control	Y	5	440	2016-06-13	21:49:37	17.094
8	control	Y	5	441	2016-06-13	22:49:37	16.523
8	control	Y	5	442	2016-06-13	23:49:37	16.141
8	control	Y	5	443	2016-06-14	00:49:37	15.855
8	control	Y	5	444	2016-06-14	01:49:37	15.569
8	control	Y	5	445	2016-06-14	02:49:37	15.378
8	control	Y	5	446	2016-06-14	03:49:37	15.282
8	control	Y	5	447	2016-06-14	04:49:37	15.091
8	control	Y	5	448	2016-06-14	05:49:37	14.996
8	control	Y	5	449	2016-06-14	06:49:37	14.9
8	control	Y	5	450	2016-06-14	07:49:37	15.091
8	control	Y	5	451	2016-06-14	08:49:37	15.76
8	control	Y	5	452	2016-06-14	09:49:37	16.903
8	control	Y	5	453	2016-06-14	10:49:37	18.14
8	control	Y	5	454	2016-06-14	11:49:37	17.665
8	control	Y	5	455	2016-06-14	12:49:37	18.521
8	control	Y	5	456	2016-06-14	13:49:37	18.996
8	control	Y	5	457	2016-06-14	14:49:37	19.948
8	control	Y	6	458	2016-06-14	15:49:37	20.615
8	control	Y	6	459	2016-06-14	16:49:37	19.662
8	control	Y	6	460	2016-06-14	17:49:37	19.662
8	control	Y	6	461	2016-06-14	18:49:37	18.996
8	control	Y	6	462	2016-06-14	19:49:37	18.426
8	control	Y	6	463	2016-06-14	20:49:37	17.76
8	control	Y	6	464	2016-06-14	21:49:37	17.284
8	control	Y	6	465	2016-06-14	22:49:37	16.903
8	control	Y	6	466	2016-06-14	23:49:37	16.427
8	control	Y	6	467	2016-06-15	00:49:37	16.141
8	control	Y	6	468	2016-06-15	01:49:37	15.76
8	control	Y	6	469	2016-06-15	02:49:37	15.378
8	control	Y	6	470	2016-06-15	03:49:37	15.187
8	control	Y	6	471	2016-06-15	04:49:37	14.9
8	control	Y	6	472	2016-06-15	05:49:37	14.517
8	control	Y	6	473	2016-06-15	06:49:37	14.421
8	control	Y	6	474	2016-06-15	07:49:37	14.517
8	control	Y	6	475	2016-06-15	08:49:37	14.804
8	control	Y	6	476	2016-06-15	09:49:37	14.709
8	control	Y	6	477	2016-06-15	10:49:37	14.9
8	control	Y	6	478	2016-06-15	11:49:37	16.427
8	control	Y	6	479	2016-06-15	12:49:37	19.662
8	control	Y	6	480	2016-06-15	13:49:37	19.758
8	control	Y	6	481	2016-06-15	14:49:37	21.187
9	control	Y	1	338	2016-06-09	15:50:06	23.581
9	control	Y	1	339	2016-06-09	16:50:06	23.484
9	control	Y	1	340	2016-06-09	17:50:06	23.292
9	control	Y	1	341	2016-06-09	18:50:06	22.812
9	control	Y	1	342	2016-06-09	19:50:06	21.664
9	control	Y	1	343	2016-06-09	20:50:06	20.71
9	control	Y	1	344	2016-06-09	21:50:06	19.758
9	control	Y	1	345	2016-06-09	22:50:06	18.996
9	control	Y	1	346	2016-06-09	23:50:06	18.045
9	control	Y	1	347	2016-06-10	00:50:06	17.284
9	control	Y	1	348	2016-06-10	01:50:06	16.618
9	control	Y	1	349	2016-06-10	02:50:06	15.951
9	control	Y	1	350	2016-06-10	03:50:06	15.282
9	control	Y	1	351	2016-06-10	04:50:06	14.709
9	control	Y	1	352	2016-06-10	05:50:06	14.325
9	control	Y	1	353	2016-06-10	06:50:06	14.23
9	control	Y	1	354	2016-06-10	07:50:06	14.613
9	control	Y	1	355	2016-06-10	08:50:06	15.664
9	control	Y	1	356	2016-06-10	09:50:06	17.665
9	control	Y	1	357	2016-06-10	10:50:06	22.812
9	control	Y	1	358	2016-06-10	11:50:06	25.708
9	control	Y	1	359	2016-06-10	12:50:06	28.357
9	control	Y	1	360	2016-06-10	13:50:06	30.154
9	control	Y	1	361	2016-06-10	14:50:06	31.064
9	control	Y	2	362	2016-06-10	15:50:06	31.064
9	control	Y	2	363	2016-06-10	16:50:06	30.255
9	control	Y	2	364	2016-06-10	17:50:06	29.352
9	control	Y	2	365	2016-06-10	18:50:06	28.754
9	control	Y	2	366	2016-06-10	19:50:06	27.468
9	control	Y	2	367	2016-06-10	20:50:06	26.195
9	control	Y	2	368	2016-06-10	21:50:06	24.931
9	control	Y	2	369	2016-06-10	22:50:06	23.966
9	control	Y	2	370	2016-06-10	23:50:06	23.004
9	control	Y	2	371	2016-06-11	00:50:06	22.238
9	control	Y	2	372	2016-06-11	01:50:06	21.569
9	control	Y	2	373	2016-06-11	02:50:06	20.901
9	control	Y	2	374	2016-06-11	03:50:06	20.519
9	control	Y	2	375	2016-06-11	04:50:06	20.043
9	control	Y	2	376	2016-06-11	05:50:06	19.567
9	control	Y	2	377	2016-06-11	06:50:06	19.092
9	control	Y	2	378	2016-06-11	07:50:06	18.806
9	control	Y	2	379	2016-06-11	08:50:06	19.092
9	control	Y	2	380	2016-06-11	09:50:06	20.138
9	control	Y	2	381	2016-06-11	10:50:06	21.569
9	control	Y	2	382	2016-06-11	11:50:06	19.662
9	control	Y	2	383	2016-06-11	12:50:06	20.805
9	control	Y	2	384	2016-06-11	13:50:06	24.158
9	control	Y	2	385	2016-06-11	14:50:06	23.677
9	control	Y	3	386	2016-06-11	15:50:06	23.388
9	control	Y	3	387	2016-06-11	16:50:06	23.581
9	control	Y	3	388	2016-06-11	17:50:06	23.484
9	control	Y	3	389	2016-06-11	18:50:06	22.429
9	control	Y	3	390	2016-06-11	19:50:06	21.282
9	control	Y	3	391	2016-06-11	20:50:06	19.948
9	control	Y	3	392	2016-06-11	21:50:06	19.092
9	control	Y	3	393	2016-06-11	22:50:06	18.426
9	control	Y	3	394	2016-06-11	23:50:06	18.045
9	control	Y	3	395	2016-06-12	00:50:06	17.855
9	control	Y	3	396	2016-06-12	01:50:06	17.57
9	control	Y	3	397	2016-06-12	02:50:06	17.189
9	control	Y	3	398	2016-06-12	03:50:06	16.999
9	control	Y	3	399	2016-06-12	04:50:06	16.808
9	control	Y	3	400	2016-06-12	05:50:06	16.618
9	control	Y	3	401	2016-06-12	06:50:06	16.713
9	control	Y	3	402	2016-06-12	07:50:06	16.999
9	control	Y	3	403	2016-06-12	08:50:06	18.331
9	control	Y	3	404	2016-06-12	09:50:06	19.092
9	control	Y	3	405	2016-06-12	10:50:06	19.187
9	control	Y	3	406	2016-06-12	11:50:06	18.806
9	control	Y	3	407	2016-06-12	12:50:06	19.282
9	control	Y	3	408	2016-06-12	13:50:06	19.282
9	control	Y	3	409	2016-06-12	14:50:06	19.377
9	control	Y	4	410	2016-06-12	15:50:06	20.615
9	control	Y	4	411	2016-06-12	16:50:06	20.329
9	control	Y	4	412	2016-06-12	17:50:06	20.424
9	control	Y	4	413	2016-06-12	18:50:06	19.853
9	control	Y	4	414	2016-06-12	19:50:06	18.996
9	control	Y	4	415	2016-06-12	20:50:06	18.331
9	control	Y	4	416	2016-06-12	21:50:06	17.76
9	control	Y	4	417	2016-06-12	22:50:06	17.379
9	control	Y	4	418	2016-06-12	23:50:06	16.999
9	control	Y	4	419	2016-06-13	00:50:06	16.808
9	control	Y	4	420	2016-06-13	01:50:06	16.427
9	control	Y	4	421	2016-06-13	02:50:06	16.141
9	control	Y	4	422	2016-06-13	03:50:06	15.951
9	control	Y	4	423	2016-06-13	04:50:06	15.664
9	control	Y	4	424	2016-06-13	05:50:06	15.473
9	control	Y	4	425	2016-06-13	06:50:06	15.282
9	control	Y	4	426	2016-06-13	07:50:06	15.187
9	control	Y	4	427	2016-06-13	08:50:06	15.091
9	control	Y	4	428	2016-06-13	09:50:06	15.951
9	control	Y	4	429	2016-06-13	10:50:06	16.332
9	control	Y	4	430	2016-06-13	11:50:06	17.379
9	control	Y	4	431	2016-06-13	12:50:06	18.236
9	control	Y	4	432	2016-06-13	13:50:06	17.665
9	control	Y	4	433	2016-06-13	14:50:06	18.331
9	control	Y	5	434	2016-06-13	15:50:06	21.664
9	control	Y	5	435	2016-06-13	16:50:06	21.569
9	control	Y	5	436	2016-06-13	17:50:06	20.329
9	control	Y	5	437	2016-06-13	18:50:06	19.472
9	control	Y	5	438	2016-06-13	19:50:06	18.806
9	control	Y	5	439	2016-06-13	20:50:06	17.665
9	control	Y	5	440	2016-06-13	21:50:06	16.999
9	control	Y	5	441	2016-06-13	22:50:06	16.427
9	control	Y	5	442	2016-06-13	23:50:06	16.046
9	control	Y	5	443	2016-06-14	00:50:06	15.76
9	control	Y	5	444	2016-06-14	01:50:06	15.473
9	control	Y	5	445	2016-06-14	02:50:06	15.282
9	control	Y	5	446	2016-06-14	03:50:06	15.187
9	control	Y	5	447	2016-06-14	04:50:06	14.996
9	control	Y	5	448	2016-06-14	05:50:06	14.9
9	control	Y	5	449	2016-06-14	06:50:06	14.804
9	control	Y	5	450	2016-06-14	07:50:06	15.091
9	control	Y	5	451	2016-06-14	08:50:06	15.855
9	control	Y	5	452	2016-06-14	09:50:06	17.189
9	control	Y	5	453	2016-06-14	10:50:06	19.187
9	control	Y	5	454	2016-06-14	11:50:06	17.76
9	control	Y	5	455	2016-06-14	12:50:06	19.377
9	control	Y	5	456	2016-06-14	13:50:06	19.662
9	control	Y	5	457	2016-06-14	14:50:06	20.424
9	control	Y	6	458	2016-06-14	15:50:06	22.046
9	control	Y	6	459	2016-06-14	16:50:06	20.043
9	control	Y	6	460	2016-06-14	17:50:06	19.948
9	control	Y	6	461	2016-06-14	18:50:06	19.187
9	control	Y	6	462	2016-06-14	19:50:06	18.426
9	control	Y	6	463	2016-06-14	20:50:06	17.76
9	control	Y	6	464	2016-06-14	21:50:06	17.189
9	control	Y	6	465	2016-06-14	22:50:06	16.808
9	control	Y	6	466	2016-06-14	23:50:06	16.332
9	control	Y	6	467	2016-06-15	00:50:06	15.951
9	control	Y	6	468	2016-06-15	01:50:06	15.664
9	control	Y	6	469	2016-06-15	02:50:06	15.282
9	control	Y	6	470	2016-06-15	03:50:06	15.091
9	control	Y	6	471	2016-06-15	04:50:06	14.709
9	control	Y	6	472	2016-06-15	05:50:06	14.325
9	control	Y	6	473	2016-06-15	06:50:06	14.325
9	control	Y	6	474	2016-06-15	07:50:06	14.517
9	control	Y	6	475	2016-06-15	08:50:06	14.804
9	control	Y	6	476	2016-06-15	09:50:06	14.709
9	control	Y	6	477	2016-06-15	10:50:06	14.996
9	control	Y	6	478	2016-06-15	11:50:06	18.14
9	control	Y	6	479	2016-06-15	12:50:06	20.519
9	control	Y	6	480	2016-06-15	13:50:06	20.138
9	control	Y	6	481	2016-06-15	14:50:06	22.429
10	no_UVB	Y	1	338	2016-06-09	15:50:47	21.473
10	no_UVB	Y	1	339	2016-06-09	16:50:47	22.142
10	no_UVB	Y	1	340	2016-06-09	17:50:47	22.525
10	no_UVB	Y	1	341	2016-06-09	18:50:47	22.238
10	no_UVB	Y	1	342	2016-06-09	19:50:47	21.187
10	no_UVB	Y	1	343	2016-06-09	20:50:47	20.329
10	no_UVB	Y	1	344	2016-06-09	21:50:47	19.472
10	no_UVB	Y	1	345	2016-06-09	22:50:47	18.711
10	no_UVB	Y	1	346	2016-06-09	23:50:47	17.855
10	no_UVB	Y	1	347	2016-06-10	00:50:47	17.094
10	no_UVB	Y	1	348	2016-06-10	01:50:47	16.427
10	no_UVB	Y	1	349	2016-06-10	02:50:47	15.76
10	no_UVB	Y	1	350	2016-06-10	03:50:47	15.187
10	no_UVB	Y	1	351	2016-06-10	04:50:47	14.517
10	no_UVB	Y	1	352	2016-06-10	05:50:47	14.134
10	no_UVB	Y	1	353	2016-06-10	06:50:47	14.134
10	no_UVB	Y	1	354	2016-06-10	07:50:47	14.613
10	no_UVB	Y	1	355	2016-06-10	08:50:47	15.855
10	no_UVB	Y	1	356	2016-06-10	09:50:47	19.567
10	no_UVB	Y	1	357	2016-06-10	10:50:47	20.901
10	no_UVB	Y	1	358	2016-06-10	11:50:47	24.062
10	no_UVB	Y	1	359	2016-06-10	12:50:47	26
10	no_UVB	Y	1	360	2016-06-10	13:50:47	27.075
10	no_UVB	Y	1	361	2016-06-10	14:50:47	27.764
10	no_UVB	Y	2	362	2016-06-10	15:50:47	27.961
10	no_UVB	Y	2	363	2016-06-10	16:50:47	27.961
10	no_UVB	Y	2	364	2016-06-10	17:50:47	27.862
10	no_UVB	Y	2	365	2016-06-10	18:50:47	27.37
10	no_UVB	Y	2	366	2016-06-10	19:50:47	26.39
10	no_UVB	Y	2	367	2016-06-10	20:50:47	25.319
10	no_UVB	Y	2	368	2016-06-10	21:50:47	24.255
10	no_UVB	Y	2	369	2016-06-10	22:50:47	23.292
10	no_UVB	Y	2	370	2016-06-10	23:50:47	22.429
10	no_UVB	Y	2	371	2016-06-11	00:50:47	21.664
10	no_UVB	Y	2	372	2016-06-11	01:50:47	21.091
10	no_UVB	Y	2	373	2016-06-11	02:50:47	20.424
10	no_UVB	Y	2	374	2016-06-11	03:50:47	20.043
10	no_UVB	Y	2	375	2016-06-11	04:50:47	19.567
10	no_UVB	Y	2	376	2016-06-11	05:50:47	19.092
10	no_UVB	Y	2	377	2016-06-11	06:50:47	18.616
10	no_UVB	Y	2	378	2016-06-11	07:50:47	18.331
10	no_UVB	Y	2	379	2016-06-11	08:50:47	18.616
10	no_UVB	Y	2	380	2016-06-11	09:50:47	19.567
10	no_UVB	Y	2	381	2016-06-11	10:50:47	20.996
10	no_UVB	Y	2	382	2016-06-11	11:50:47	19.377
10	no_UVB	Y	2	383	2016-06-11	12:50:47	20.043
10	no_UVB	Y	2	384	2016-06-11	13:50:47	23.581
10	no_UVB	Y	2	385	2016-06-11	14:50:47	23.196
10	no_UVB	Y	3	386	2016-06-11	15:50:47	23.004
10	no_UVB	Y	3	387	2016-06-11	16:50:47	23.1
10	no_UVB	Y	3	388	2016-06-11	17:50:47	23.004
10	no_UVB	Y	3	389	2016-06-11	18:50:47	22.238
10	no_UVB	Y	3	390	2016-06-11	19:50:47	21.091
10	no_UVB	Y	3	391	2016-06-11	20:50:47	19.853
10	no_UVB	Y	3	392	2016-06-11	21:50:47	19.092
10	no_UVB	Y	3	393	2016-06-11	22:50:47	18.426
10	no_UVB	Y	3	394	2016-06-11	23:50:47	18.045
10	no_UVB	Y	3	395	2016-06-12	00:50:47	17.76
10	no_UVB	Y	3	396	2016-06-12	01:50:47	17.475
10	no_UVB	Y	3	397	2016-06-12	02:50:47	17.094
10	no_UVB	Y	3	398	2016-06-12	03:50:47	16.903
10	no_UVB	Y	3	399	2016-06-12	04:50:47	16.713
10	no_UVB	Y	3	400	2016-06-12	05:50:47	16.523
10	no_UVB	Y	3	401	2016-06-12	06:50:47	16.523
10	no_UVB	Y	3	402	2016-06-12	07:50:47	16.808
10	no_UVB	Y	3	403	2016-06-12	08:50:47	18.14
10	no_UVB	Y	3	404	2016-06-12	09:50:47	18.901
10	no_UVB	Y	3	405	2016-06-12	10:50:47	18.996
10	no_UVB	Y	3	406	2016-06-12	11:50:47	18.616
10	no_UVB	Y	3	407	2016-06-12	12:50:47	18.996
10	no_UVB	Y	3	408	2016-06-12	13:50:47	18.996
10	no_UVB	Y	3	409	2016-06-12	14:50:47	19.092
10	no_UVB	Y	4	410	2016-06-12	15:50:47	19.948
10	no_UVB	Y	4	411	2016-06-12	16:50:47	20.234
10	no_UVB	Y	4	412	2016-06-12	17:50:47	20.234
10	no_UVB	Y	4	413	2016-06-12	18:50:47	19.758
10	no_UVB	Y	4	414	2016-06-12	19:50:47	18.996
10	no_UVB	Y	4	415	2016-06-12	20:50:47	18.236
10	no_UVB	Y	4	416	2016-06-12	21:50:47	17.665
10	no_UVB	Y	4	417	2016-06-12	22:50:47	17.379
10	no_UVB	Y	4	418	2016-06-12	23:50:47	16.999
10	no_UVB	Y	4	419	2016-06-13	00:50:47	16.808
10	no_UVB	Y	4	420	2016-06-13	01:50:47	16.427
10	no_UVB	Y	4	421	2016-06-13	02:50:47	16.141
10	no_UVB	Y	4	422	2016-06-13	03:50:47	15.951
10	no_UVB	Y	4	423	2016-06-13	04:50:47	15.664
10	no_UVB	Y	4	424	2016-06-13	05:50:47	15.473
10	no_UVB	Y	4	425	2016-06-13	06:50:47	15.187
10	no_UVB	Y	4	426	2016-06-13	07:50:47	15.091
10	no_UVB	Y	4	427	2016-06-13	08:50:47	15.091
10	no_UVB	Y	4	428	2016-06-13	09:50:47	15.76
10	no_UVB	Y	4	429	2016-06-13	10:50:47	16.237
10	no_UVB	Y	4	430	2016-06-13	11:50:47	16.999
10	no_UVB	Y	4	431	2016-06-13	12:50:47	18.045
10	no_UVB	Y	4	432	2016-06-13	13:50:47	17.57
10	no_UVB	Y	4	433	2016-06-13	14:50:47	18.14
10	no_UVB	Y	5	434	2016-06-13	15:50:47	20.519
10	no_UVB	Y	5	435	2016-06-13	16:50:47	20.329
10	no_UVB	Y	5	436	2016-06-13	17:50:47	20.234
10	no_UVB	Y	5	437	2016-06-13	18:50:47	19.282
10	no_UVB	Y	5	438	2016-06-13	19:50:47	18.616
10	no_UVB	Y	5	439	2016-06-13	20:50:47	17.57
10	no_UVB	Y	5	440	2016-06-13	21:50:47	16.903
10	no_UVB	Y	5	441	2016-06-13	22:50:47	16.332
10	no_UVB	Y	5	442	2016-06-13	23:50:47	15.951
10	no_UVB	Y	5	443	2016-06-14	00:50:47	15.664
10	no_UVB	Y	5	444	2016-06-14	01:50:47	15.378
10	no_UVB	Y	5	445	2016-06-14	02:50:47	15.187
10	no_UVB	Y	5	446	2016-06-14	03:50:47	15.091
10	no_UVB	Y	5	447	2016-06-14	04:50:47	14.996
10	no_UVB	Y	5	448	2016-06-14	05:50:47	14.804
10	no_UVB	Y	5	449	2016-06-14	06:50:47	14.804
10	no_UVB	Y	5	450	2016-06-14	07:50:47	14.996
10	no_UVB	Y	5	451	2016-06-14	08:50:47	15.76
10	no_UVB	Y	5	452	2016-06-14	09:50:47	17.284
10	no_UVB	Y	5	453	2016-06-14	10:50:47	19.092
10	no_UVB	Y	5	454	2016-06-14	11:50:47	17.76
10	no_UVB	Y	5	455	2016-06-14	12:50:47	19.092
10	no_UVB	Y	5	456	2016-06-14	13:50:47	19.472
10	no_UVB	Y	5	457	2016-06-14	14:50:47	20.234
10	no_UVB	Y	6	458	2016-06-14	15:50:47	21.187
10	no_UVB	Y	6	459	2016-06-14	16:50:47	19.853
10	no_UVB	Y	6	460	2016-06-14	17:50:47	19.662
10	no_UVB	Y	6	461	2016-06-14	18:50:47	18.996
10	no_UVB	Y	6	462	2016-06-14	19:50:47	18.331
10	no_UVB	Y	6	463	2016-06-14	20:50:47	17.665
10	no_UVB	Y	6	464	2016-06-14	21:50:47	17.094
10	no_UVB	Y	6	465	2016-06-14	22:50:47	16.713
10	no_UVB	Y	6	466	2016-06-14	23:50:47	16.237
10	no_UVB	Y	6	467	2016-06-15	00:50:47	15.855
10	no_UVB	Y	6	468	2016-06-15	01:50:47	15.569
10	no_UVB	Y	6	469	2016-06-15	02:50:47	15.187
10	no_UVB	Y	6	470	2016-06-15	03:50:47	14.9
10	no_UVB	Y	6	471	2016-06-15	04:50:47	14.613
10	no_UVB	Y	6	472	2016-06-15	05:50:47	14.23
10	no_UVB	Y	6	473	2016-06-15	06:50:47	14.038
10	no_UVB	Y	6	474	2016-06-15	07:50:47	14.23
10	no_UVB	Y	6	475	2016-06-15	08:50:47	14.613
10	no_UVB	Y	6	476	2016-06-15	09:50:47	14.613
10	no_UVB	Y	6	477	2016-06-15	10:50:47	14.804
10	no_UVB	Y	6	478	2016-06-15	11:50:47	17.95
10	no_UVB	Y	6	479	2016-06-15	12:50:47	19.092
10	no_UVB	Y	6	480	2016-06-15	13:50:47	19.567
10	no_UVB	Y	6	481	2016-06-15	14:50:47	20.424
11	no_UVAB	N	1	338	2016-06-09	15:51:19	21.282
11	no_UVAB	N	1	339	2016-06-09	16:51:19	22.621
11	no_UVAB	N	1	340	2016-06-09	17:51:19	23.388
11	no_UVAB	N	1	341	2016-06-09	18:51:19	22.621
11	no_UVAB	N	1	342	2016-06-09	19:51:19	21.569
11	no_UVAB	N	1	343	2016-06-09	20:51:19	20.615
11	no_UVAB	N	1	344	2016-06-09	21:51:19	19.758
11	no_UVAB	N	1	345	2016-06-09	22:51:19	18.996
11	no_UVAB	N	1	346	2016-06-09	23:51:19	18.045
11	no_UVAB	N	1	347	2016-06-10	00:51:19	17.284
11	no_UVAB	N	1	348	2016-06-10	01:51:19	16.618
11	no_UVAB	N	1	349	2016-06-10	02:51:19	15.951
11	no_UVAB	N	1	350	2016-06-10	03:51:19	15.282
11	no_UVAB	N	1	351	2016-06-10	04:51:19	14.613
11	no_UVAB	N	1	352	2016-06-10	05:51:19	14.23
11	no_UVAB	N	1	353	2016-06-10	06:51:19	14.134
11	no_UVAB	N	1	354	2016-06-10	07:51:19	14.517
11	no_UVAB	N	1	355	2016-06-10	08:51:19	15.76
11	no_UVAB	N	1	356	2016-06-10	09:51:19	17.475
11	no_UVAB	N	1	357	2016-06-10	10:51:19	20.329
11	no_UVAB	N	1	358	2016-06-10	11:51:19	23.581
11	no_UVAB	N	1	359	2016-06-10	12:51:19	26.292
11	no_UVAB	N	1	360	2016-06-10	13:51:19	28.06
11	no_UVAB	N	1	361	2016-06-10	14:51:19	28.754
11	no_UVAB	N	2	362	2016-06-10	15:51:19	28.953
11	no_UVAB	N	2	363	2016-06-10	16:51:19	29.953
11	no_UVAB	N	2	364	2016-06-10	17:51:19	29.652
11	no_UVAB	N	2	365	2016-06-10	18:51:19	28.754
11	no_UVAB	N	2	366	2016-06-10	19:51:19	27.468
11	no_UVAB	N	2	367	2016-06-10	20:51:19	26.292
11	no_UVAB	N	2	368	2016-06-10	21:51:19	25.222
11	no_UVAB	N	2	369	2016-06-10	22:51:19	24.158
11	no_UVAB	N	2	370	2016-06-10	23:51:19	23.292
11	no_UVAB	N	2	371	2016-06-11	00:51:19	22.429
11	no_UVAB	N	2	372	2016-06-11	01:51:19	21.855
11	no_UVAB	N	2	373	2016-06-11	02:51:19	21.187
11	no_UVAB	N	2	374	2016-06-11	03:51:19	20.805
11	no_UVAB	N	2	375	2016-06-11	04:51:19	20.234
11	no_UVAB	N	2	376	2016-06-11	05:51:19	19.758
11	no_UVAB	N	2	377	2016-06-11	06:51:19	19.282
11	no_UVAB	N	2	378	2016-06-11	07:51:19	18.806
11	no_UVAB	N	2	379	2016-06-11	08:51:19	18.996
11	no_UVAB	N	2	380	2016-06-11	09:51:19	19.662
11	no_UVAB	N	2	381	2016-06-11	10:51:19	20.901
11	no_UVAB	N	2	382	2016-06-11	11:51:19	19.567
11	no_UVAB	N	2	383	2016-06-11	12:51:19	19.948
11	no_UVAB	N	2	384	2016-06-11	13:51:19	23.004
11	no_UVAB	N	2	385	2016-06-11	14:51:19	23.1
11	no_UVAB	N	3	386	2016-06-11	15:51:19	22.525
11	no_UVAB	N	3	387	2016-06-11	16:51:19	23.1
11	no_UVAB	N	3	388	2016-06-11	17:51:19	22.717
11	no_UVAB	N	3	389	2016-06-11	18:51:19	21.855
11	no_UVAB	N	3	390	2016-06-11	19:51:19	20.805
11	no_UVAB	N	3	391	2016-06-11	20:51:19	19.567
11	no_UVAB	N	3	392	2016-06-11	21:51:19	18.806
11	no_UVAB	N	3	393	2016-06-11	22:51:19	18.236
11	no_UVAB	N	3	394	2016-06-11	23:51:19	17.855
11	no_UVAB	N	3	395	2016-06-12	00:51:19	17.57
11	no_UVAB	N	3	396	2016-06-12	01:51:19	17.379
11	no_UVAB	N	3	397	2016-06-12	02:51:19	16.999
11	no_UVAB	N	3	398	2016-06-12	03:51:19	16.808
11	no_UVAB	N	3	399	2016-06-12	04:51:19	16.523
11	no_UVAB	N	3	400	2016-06-12	05:51:19	16.427
11	no_UVAB	N	3	401	2016-06-12	06:51:19	16.427
11	no_UVAB	N	3	402	2016-06-12	07:51:19	16.618
11	no_UVAB	N	3	403	2016-06-12	08:51:19	17.76
11	no_UVAB	N	3	404	2016-06-12	09:51:19	18.426
11	no_UVAB	N	3	405	2016-06-12	10:51:19	18.616
11	no_UVAB	N	3	406	2016-06-12	11:51:19	18.331
11	no_UVAB	N	3	407	2016-06-12	12:51:19	18.521
11	no_UVAB	N	3	408	2016-06-12	13:51:19	18.521
11	no_UVAB	N	3	409	2016-06-12	14:51:19	18.521
11	no_UVAB	N	4	410	2016-06-12	15:51:19	19.187
11	no_UVAB	N	4	411	2016-06-12	16:51:19	19.662
11	no_UVAB	N	4	412	2016-06-12	17:51:19	19.758
11	no_UVAB	N	4	413	2016-06-12	18:51:19	19.282
11	no_UVAB	N	4	414	2016-06-12	19:51:19	18.616
11	no_UVAB	N	4	415	2016-06-12	20:51:19	17.95
11	no_UVAB	N	4	416	2016-06-12	21:51:19	17.475
11	no_UVAB	N	4	417	2016-06-12	22:51:19	17.189
11	no_UVAB	N	4	418	2016-06-12	23:51:19	16.808
11	no_UVAB	N	4	419	2016-06-13	00:51:19	16.618
11	no_UVAB	N	4	420	2016-06-13	01:51:19	16.332
11	no_UVAB	N	4	421	2016-06-13	02:51:19	16.046
11	no_UVAB	N	4	422	2016-06-13	03:51:19	15.76
11	no_UVAB	N	4	423	2016-06-13	04:51:19	15.473
11	no_UVAB	N	4	424	2016-06-13	05:51:19	15.282
11	no_UVAB	N	4	425	2016-06-13	06:51:19	15.091
11	no_UVAB	N	4	426	2016-06-13	07:51:19	14.9
11	no_UVAB	N	4	427	2016-06-13	08:51:19	14.9
11	no_UVAB	N	4	428	2016-06-13	09:51:19	15.473
11	no_UVAB	N	4	429	2016-06-13	10:51:19	15.951
11	no_UVAB	N	4	430	2016-06-13	11:51:19	16.523
11	no_UVAB	N	4	431	2016-06-13	12:51:19	17.57
11	no_UVAB	N	4	432	2016-06-13	13:51:19	17.189
11	no_UVAB	N	4	433	2016-06-13	14:51:19	17.665
11	no_UVAB	N	5	434	2016-06-13	15:51:19	19.948
11	no_UVAB	N	5	435	2016-06-13	16:51:19	20.138
11	no_UVAB	N	5	436	2016-06-13	17:51:19	20.234
11	no_UVAB	N	5	437	2016-06-13	18:51:19	19.377
11	no_UVAB	N	5	438	2016-06-13	19:51:19	18.711
11	no_UVAB	N	5	439	2016-06-13	20:51:19	17.76
11	no_UVAB	N	5	440	2016-06-13	21:51:19	17.094
11	no_UVAB	N	5	441	2016-06-13	22:51:19	16.523
11	no_UVAB	N	5	442	2016-06-13	23:51:19	16.141
11	no_UVAB	N	5	443	2016-06-14	00:51:19	15.76
11	no_UVAB	N	5	444	2016-06-14	01:51:19	15.569
11	no_UVAB	N	5	445	2016-06-14	02:51:19	15.378
11	no_UVAB	N	5	446	2016-06-14	03:51:19	15.187
11	no_UVAB	N	5	447	2016-06-14	04:51:19	15.091
11	no_UVAB	N	5	448	2016-06-14	05:51:19	14.9
11	no_UVAB	N	5	449	2016-06-14	06:51:19	14.804
11	no_UVAB	N	5	450	2016-06-14	07:51:19	14.996
11	no_UVAB	N	5	451	2016-06-14	08:51:19	15.569
11	no_UVAB	N	5	452	2016-06-14	09:51:19	16.713
11	no_UVAB	N	5	453	2016-06-14	10:51:19	18.045
11	no_UVAB	N	5	454	2016-06-14	11:51:19	17.475
11	no_UVAB	N	5	455	2016-06-14	12:51:19	18.331
11	no_UVAB	N	5	456	2016-06-14	13:51:19	18.901
11	no_UVAB	N	5	457	2016-06-14	14:51:19	19.662
11	no_UVAB	N	6	458	2016-06-14	15:51:19	20.234
11	no_UVAB	N	6	459	2016-06-14	16:51:19	19.567
11	no_UVAB	N	6	460	2016-06-14	17:51:19	19.567
11	no_UVAB	N	6	461	2016-06-14	18:51:19	18.996
11	no_UVAB	N	6	462	2016-06-14	19:51:19	18.331
11	no_UVAB	N	6	463	2016-06-14	20:51:19	17.665
11	no_UVAB	N	6	464	2016-06-14	21:51:19	17.189
11	no_UVAB	N	6	465	2016-06-14	22:51:19	16.808
11	no_UVAB	N	6	466	2016-06-14	23:51:19	16.332
11	no_UVAB	N	6	467	2016-06-15	00:51:19	15.951
11	no_UVAB	N	6	468	2016-06-15	01:51:19	15.569
11	no_UVAB	N	6	469	2016-06-15	02:51:19	15.187
11	no_UVAB	N	6	470	2016-06-15	03:51:19	14.996
11	no_UVAB	N	6	471	2016-06-15	04:51:19	14.613
11	no_UVAB	N	6	472	2016-06-15	05:51:19	14.23
11	no_UVAB	N	6	473	2016-06-15	06:51:19	14.134
11	no_UVAB	N	6	474	2016-06-15	07:51:19	14.23
11	no_UVAB	N	6	475	2016-06-15	08:51:19	14.517
11	no_UVAB	N	6	476	2016-06-15	09:51:19	14.421
11	no_UVAB	N	6	477	2016-06-15	10:51:19	14.613
11	no_UVAB	N	6	478	2016-06-15	11:51:19	16.427
11	no_UVAB	N	6	479	2016-06-15	12:51:19	19.187
11	no_UVAB	N	6	480	2016-06-15	13:51:19	19.758
11	no_UVAB	N	6	481	2016-06-15	14:51:19	20.615
12	no_UVB	N	1	338	2016-06-09	15:51:46	21.473
12	no_UVB	N	1	339	2016-06-09	16:51:46	21.855
12	no_UVB	N	1	340	2016-06-09	17:51:46	22.621
12	no_UVB	N	1	341	2016-06-09	18:51:46	22.142
12	no_UVB	N	1	342	2016-06-09	19:51:46	21.187
12	no_UVB	N	1	343	2016-06-09	20:51:46	20.234
12	no_UVB	N	1	344	2016-06-09	21:51:46	19.377
12	no_UVB	N	1	345	2016-06-09	22:51:46	18.616
12	no_UVB	N	1	346	2016-06-09	23:51:46	17.76
12	no_UVB	N	1	347	2016-06-10	00:51:46	16.999
12	no_UVB	N	1	348	2016-06-10	01:51:46	16.332
12	no_UVB	N	1	349	2016-06-10	02:51:46	15.664
12	no_UVB	N	1	350	2016-06-10	03:51:46	15.091
12	no_UVB	N	1	351	2016-06-10	04:51:46	14.421
12	no_UVB	N	1	352	2016-06-10	05:51:46	14.038
12	no_UVB	N	1	353	2016-06-10	06:51:46	14.038
12	no_UVB	N	1	354	2016-06-10	07:51:46	14.421
12	no_UVB	N	1	355	2016-06-10	08:51:46	15.76
12	no_UVB	N	1	356	2016-06-10	09:51:46	17.284
12	no_UVB	N	1	357	2016-06-10	10:51:46	21.951
12	no_UVB	N	1	358	2016-06-10	11:51:46	24.351
12	no_UVB	N	1	359	2016-06-10	12:51:46	26.683
12	no_UVB	N	1	360	2016-06-10	13:51:46	28.258
12	no_UVB	N	1	361	2016-06-10	14:51:46	28.258
12	no_UVB	N	2	362	2016-06-10	15:51:46	28.754
12	no_UVB	N	2	363	2016-06-10	16:51:46	28.456
12	no_UVB	N	2	364	2016-06-10	17:51:46	28.555
12	no_UVB	N	2	365	2016-06-10	18:51:46	27.862
12	no_UVB	N	2	366	2016-06-10	19:51:46	26.781
12	no_UVB	N	2	367	2016-06-10	20:51:46	25.61
12	no_UVB	N	2	368	2016-06-10	21:51:46	24.545
12	no_UVB	N	2	369	2016-06-10	22:51:46	23.581
12	no_UVB	N	2	370	2016-06-10	23:51:46	22.717
12	no_UVB	N	2	371	2016-06-11	00:51:46	21.951
12	no_UVB	N	2	372	2016-06-11	01:51:46	21.378
12	no_UVB	N	2	373	2016-06-11	02:51:46	20.71
12	no_UVB	N	2	374	2016-06-11	03:51:46	20.329
12	no_UVB	N	2	375	2016-06-11	04:51:46	19.853
12	no_UVB	N	2	376	2016-06-11	05:51:46	19.377
12	no_UVB	N	2	377	2016-06-11	06:51:46	18.901
12	no_UVB	N	2	378	2016-06-11	07:51:46	18.616
12	no_UVB	N	2	379	2016-06-11	08:51:46	18.806
12	no_UVB	N	2	380	2016-06-11	09:51:46	19.662
12	no_UVB	N	2	381	2016-06-11	10:51:46	21.091
12	no_UVB	N	2	382	2016-06-11	11:51:46	19.567
12	no_UVB	N	2	383	2016-06-11	12:51:46	20.234
12	no_UVB	N	2	384	2016-06-11	13:51:46	23.966
12	no_UVB	N	2	385	2016-06-11	14:51:46	23.484
12	no_UVB	N	3	386	2016-06-11	15:51:46	23.004
12	no_UVB	N	3	387	2016-06-11	16:51:46	23.292
12	no_UVB	N	3	388	2016-06-11	17:51:46	23.004
12	no_UVB	N	3	389	2016-06-11	18:51:46	22.142
12	no_UVB	N	3	390	2016-06-11	19:51:46	21.091
12	no_UVB	N	3	391	2016-06-11	20:51:46	19.758
12	no_UVB	N	3	392	2016-06-11	21:51:46	18.996
12	no_UVB	N	3	393	2016-06-11	22:51:46	18.331
12	no_UVB	N	3	394	2016-06-11	23:51:46	17.95
12	no_UVB	N	3	395	2016-06-12	00:51:46	17.665
12	no_UVB	N	3	396	2016-06-12	01:51:46	17.475
12	no_UVB	N	3	397	2016-06-12	02:51:46	17.094
12	no_UVB	N	3	398	2016-06-12	03:51:46	16.903
12	no_UVB	N	3	399	2016-06-12	04:51:46	16.713
12	no_UVB	N	3	400	2016-06-12	05:51:46	16.523
12	no_UVB	N	3	401	2016-06-12	06:51:46	16.523
12	no_UVB	N	3	402	2016-06-12	07:51:46	16.808
12	no_UVB	N	3	403	2016-06-12	08:51:46	18.14
12	no_UVB	N	3	404	2016-06-12	09:51:46	18.806
12	no_UVB	N	3	405	2016-06-12	10:51:46	18.901
12	no_UVB	N	3	406	2016-06-12	11:51:46	18.616
12	no_UVB	N	3	407	2016-06-12	12:51:46	18.806
12	no_UVB	N	3	408	2016-06-12	13:51:46	18.901
12	no_UVB	N	3	409	2016-06-12	14:51:46	18.901
12	no_UVB	N	4	410	2016-06-12	15:51:46	19.758
12	no_UVB	N	4	411	2016-06-12	16:51:46	20.043
12	no_UVB	N	4	412	2016-06-12	17:51:46	20.138
12	no_UVB	N	4	413	2016-06-12	18:51:46	19.662
12	no_UVB	N	4	414	2016-06-12	19:51:46	18.901
12	no_UVB	N	4	415	2016-06-12	20:51:46	18.236
12	no_UVB	N	4	416	2016-06-12	21:51:46	17.665
12	no_UVB	N	4	417	2016-06-12	22:51:46	17.284
12	no_UVB	N	4	418	2016-06-12	23:51:46	16.999
12	no_UVB	N	4	419	2016-06-13	00:51:46	16.713
12	no_UVB	N	4	420	2016-06-13	01:51:46	16.427
12	no_UVB	N	4	421	2016-06-13	02:51:46	16.141
12	no_UVB	N	4	422	2016-06-13	03:51:46	15.855
12	no_UVB	N	4	423	2016-06-13	04:51:46	15.569
12	no_UVB	N	4	424	2016-06-13	05:51:46	15.378
12	no_UVB	N	4	425	2016-06-13	06:51:46	15.187
12	no_UVB	N	4	426	2016-06-13	07:51:46	14.996
12	no_UVB	N	4	427	2016-06-13	08:51:46	14.996
12	no_UVB	N	4	428	2016-06-13	09:51:46	15.76
12	no_UVB	N	4	429	2016-06-13	10:51:46	16.237
12	no_UVB	N	4	430	2016-06-13	11:51:46	16.903
12	no_UVB	N	4	431	2016-06-13	12:51:46	18.045
12	no_UVB	N	4	432	2016-06-13	13:51:46	17.475
12	no_UVB	N	4	433	2016-06-13	14:51:46	18.045
12	no_UVB	N	5	434	2016-06-13	15:51:46	20.519
12	no_UVB	N	5	435	2016-06-13	16:51:46	20.234
12	no_UVB	N	5	436	2016-06-13	17:51:46	20.329
12	no_UVB	N	5	437	2016-06-13	18:51:46	19.472
12	no_UVB	N	5	438	2016-06-13	19:51:46	18.806
12	no_UVB	N	5	439	2016-06-13	20:51:46	17.76
12	no_UVB	N	5	440	2016-06-13	21:51:46	17.094
12	no_UVB	N	5	441	2016-06-13	22:51:46	16.523
12	no_UVB	N	5	442	2016-06-13	23:51:46	16.141
12	no_UVB	N	5	443	2016-06-14	00:51:46	15.76
12	no_UVB	N	5	444	2016-06-14	01:51:46	15.569
12	no_UVB	N	5	445	2016-06-14	02:51:46	15.378
12	no_UVB	N	5	446	2016-06-14	03:51:46	15.187
12	no_UVB	N	5	447	2016-06-14	04:51:46	14.996
12	no_UVB	N	5	448	2016-06-14	05:51:46	14.9
12	no_UVB	N	5	449	2016-06-14	06:51:46	14.804
12	no_UVB	N	5	450	2016-06-14	07:51:46	14.996
12	no_UVB	N	5	451	2016-06-14	08:51:46	15.76
12	no_UVB	N	5	452	2016-06-14	09:51:46	17.284
12	no_UVB	N	5	453	2016-06-14	10:51:46	18.996
12	no_UVB	N	5	454	2016-06-14	11:51:46	17.76
12	no_UVB	N	5	455	2016-06-14	12:51:46	18.901
12	no_UVB	N	5	456	2016-06-14	13:51:46	19.377
12	no_UVB	N	5	457	2016-06-14	14:51:46	20.138
12	no_UVB	N	6	458	2016-06-14	15:51:46	20.901
12	no_UVB	N	6	459	2016-06-14	16:51:46	19.853
12	no_UVB	N	6	460	2016-06-14	17:51:46	19.758
12	no_UVB	N	6	461	2016-06-14	18:51:46	19.187
12	no_UVB	N	6	462	2016-06-14	19:51:46	18.426
12	no_UVB	N	6	463	2016-06-14	20:51:46	17.76
12	no_UVB	N	6	464	2016-06-14	21:51:46	17.284
12	no_UVB	N	6	465	2016-06-14	22:51:46	16.808
12	no_UVB	N	6	466	2016-06-14	23:51:46	16.427
12	no_UVB	N	6	467	2016-06-15	00:51:46	15.951
12	no_UVB	N	6	468	2016-06-15	01:51:46	15.664
12	no_UVB	N	6	469	2016-06-15	02:51:46	15.282
12	no_UVB	N	6	470	2016-06-15	03:51:46	14.996
12	no_UVB	N	6	471	2016-06-15	04:51:46	14.613
12	no_UVB	N	6	472	2016-06-15	05:51:46	14.23
12	no_UVB	N	6	473	2016-06-15	06:51:46	14.134
12	no_UVB	N	6	474	2016-06-15	07:51:46	14.325
12	no_UVB	N	6	475	2016-06-15	08:51:46	14.613
12	no_UVB	N	6	476	2016-06-15	09:51:46	14.613
12	no_UVB	N	6	477	2016-06-15	10:51:46	14.804
12	no_UVB	N	6	478	2016-06-15	11:51:46	17.475
12	no_UVB	N	6	479	2016-06-15	12:51:46	20.234
12	no_UVB	N	6	480	2016-06-15	13:51:46	20.424
12	no_UVB	N	6	481	2016-06-15	14:51:46	21.187
13	control	N	1	338	2016-06-09	15:52:17	21.76
13	control	N	1	339	2016-06-09	16:52:17	22.525
13	control	N	1	340	2016-06-09	17:52:17	23.292
13	control	N	1	341	2016-06-09	18:52:17	22.812
13	control	N	1	342	2016-06-09	19:52:17	21.664
13	control	N	1	343	2016-06-09	20:52:17	20.71
13	control	N	1	344	2016-06-09	21:52:17	19.853
13	control	N	1	345	2016-06-09	22:52:17	18.996
13	control	N	1	346	2016-06-09	23:52:17	18.14
13	control	N	1	347	2016-06-10	00:52:17	17.284
13	control	N	1	348	2016-06-10	01:52:17	16.618
13	control	N	1	349	2016-06-10	02:52:17	15.951
13	control	N	1	350	2016-06-10	03:52:17	15.282
13	control	N	1	351	2016-06-10	04:52:17	14.613
13	control	N	1	352	2016-06-10	05:52:17	14.23
13	control	N	1	353	2016-06-10	06:52:17	14.134
13	control	N	1	354	2016-06-10	07:52:17	14.613
13	control	N	1	355	2016-06-10	08:52:17	15.951
13	control	N	1	356	2016-06-10	09:52:17	18.14
13	control	N	1	357	2016-06-10	10:52:17	20.805
13	control	N	1	358	2016-06-10	11:52:17	23.581
13	control	N	1	359	2016-06-10	12:52:17	26.292
13	control	N	1	360	2016-06-10	13:52:17	28.06
13	control	N	1	361	2016-06-10	14:52:17	28.953
13	control	N	2	362	2016-06-10	15:52:17	29.452
13	control	N	2	363	2016-06-10	16:52:17	29.252
13	control	N	2	364	2016-06-10	17:52:17	29.452
13	control	N	2	365	2016-06-10	18:52:17	28.853
13	control	N	2	366	2016-06-10	19:52:17	27.665
13	control	N	2	367	2016-06-10	20:52:17	26.488
13	control	N	2	368	2016-06-10	21:52:17	25.319
13	control	N	2	369	2016-06-10	22:52:17	24.255
13	control	N	2	370	2016-06-10	23:52:17	23.292
13	control	N	2	371	2016-06-11	00:52:17	22.429
13	control	N	2	372	2016-06-11	01:52:17	21.855
13	control	N	2	373	2016-06-11	02:52:17	21.187
13	control	N	2	374	2016-06-11	03:52:17	20.71
13	control	N	2	375	2016-06-11	04:52:17	20.234
13	control	N	2	376	2016-06-11	05:52:17	19.758
13	control	N	2	377	2016-06-11	06:52:17	19.187
13	control	N	2	378	2016-06-11	07:52:17	18.901
13	control	N	2	379	2016-06-11	08:52:17	19.092
13	control	N	2	380	2016-06-11	09:52:17	19.758
13	control	N	2	381	2016-06-11	10:52:17	20.996
13	control	N	2	382	2016-06-11	11:52:17	19.758
13	control	N	2	383	2016-06-11	12:52:17	20.234
13	control	N	2	384	2016-06-11	13:52:17	23.581
13	control	N	2	385	2016-06-11	14:52:17	23.292
13	control	N	3	386	2016-06-11	15:52:17	23.004
13	control	N	3	387	2016-06-11	16:52:17	23.388
13	control	N	3	388	2016-06-11	17:52:17	23.1
13	control	N	3	389	2016-06-11	18:52:17	22.333
13	control	N	3	390	2016-06-11	19:52:17	21.378
13	control	N	3	391	2016-06-11	20:52:17	20.043
13	control	N	3	392	2016-06-11	21:52:17	19.282
13	control	N	3	393	2016-06-11	22:52:17	18.616
13	control	N	3	394	2016-06-11	23:52:17	18.236
13	control	N	3	395	2016-06-12	00:52:17	17.855
13	control	N	3	396	2016-06-12	01:52:17	17.665
13	control	N	3	397	2016-06-12	02:52:17	17.284
13	control	N	3	398	2016-06-12	03:52:17	16.999
13	control	N	3	399	2016-06-12	04:52:17	16.903
13	control	N	3	400	2016-06-12	05:52:17	16.713
13	control	N	3	401	2016-06-12	06:52:17	16.618
13	control	N	3	402	2016-06-12	07:52:17	16.808
13	control	N	3	403	2016-06-12	08:52:17	18.14
13	control	N	3	404	2016-06-12	09:52:17	18.806
13	control	N	3	405	2016-06-12	10:52:17	18.996
13	control	N	3	406	2016-06-12	11:52:17	18.616
13	control	N	3	407	2016-06-12	12:52:17	18.901
13	control	N	3	408	2016-06-12	13:52:17	18.901
13	control	N	3	409	2016-06-12	14:52:17	18.901
13	control	N	4	410	2016-06-12	15:52:17	19.758
13	control	N	4	411	2016-06-12	16:52:17	20.138
13	control	N	4	412	2016-06-12	17:52:17	20.234
13	control	N	4	413	2016-06-12	18:52:17	19.758
13	control	N	4	414	2016-06-12	19:52:17	19.092
13	control	N	4	415	2016-06-12	20:52:17	18.426
13	control	N	4	416	2016-06-12	21:52:17	17.855
13	control	N	4	417	2016-06-12	22:52:17	17.475
13	control	N	4	418	2016-06-12	23:52:17	17.189
13	control	N	4	419	2016-06-13	00:52:17	16.903
13	control	N	4	420	2016-06-13	01:52:17	16.618
13	control	N	4	421	2016-06-13	02:52:17	16.237
13	control	N	4	422	2016-06-13	03:52:17	16.046
13	control	N	4	423	2016-06-13	04:52:17	15.76
13	control	N	4	424	2016-06-13	05:52:17	15.569
13	control	N	4	425	2016-06-13	06:52:17	15.282
13	control	N	4	426	2016-06-13	07:52:17	15.187
13	control	N	4	427	2016-06-13	08:52:17	15.091
13	control	N	4	428	2016-06-13	09:52:17	15.76
13	control	N	4	429	2016-06-13	10:52:17	16.237
13	control	N	4	430	2016-06-13	11:52:17	16.808
13	control	N	4	431	2016-06-13	12:52:17	17.855
13	control	N	4	432	2016-06-13	13:52:17	17.475
13	control	N	4	433	2016-06-13	14:52:17	17.95
13	control	N	5	434	2016-06-13	15:52:17	20.519
13	control	N	5	435	2016-06-13	16:52:17	20.138
13	control	N	5	436	2016-06-13	17:52:17	20.519
13	control	N	5	437	2016-06-13	18:52:17	19.662
13	control	N	5	438	2016-06-13	19:52:17	18.996
13	control	N	5	439	2016-06-13	20:52:17	17.95
13	control	N	5	440	2016-06-13	21:52:17	17.284
13	control	N	5	441	2016-06-13	22:52:17	16.713
13	control	N	5	442	2016-06-13	23:52:17	16.332
13	control	N	5	443	2016-06-14	00:52:17	15.951
13	control	N	5	444	2016-06-14	01:52:17	15.76
13	control	N	5	445	2016-06-14	02:52:17	15.473
13	control	N	5	446	2016-06-14	03:52:17	15.378
13	control	N	5	447	2016-06-14	04:52:17	15.187
13	control	N	5	448	2016-06-14	05:52:17	14.996
13	control	N	5	449	2016-06-14	06:52:17	14.996
13	control	N	5	450	2016-06-14	07:52:17	15.091
13	control	N	5	451	2016-06-14	08:52:17	15.76
13	control	N	5	452	2016-06-14	09:52:17	16.999
13	control	N	5	453	2016-06-14	10:52:17	18.426
13	control	N	5	454	2016-06-14	11:52:17	17.76
13	control	N	5	455	2016-06-14	12:52:17	18.711
13	control	N	5	456	2016-06-14	13:52:17	19.187
13	control	N	5	457	2016-06-14	14:52:17	20.043
13	control	N	6	458	2016-06-14	15:52:17	20.901
13	control	N	6	459	2016-06-14	16:52:17	19.948
13	control	N	6	460	2016-06-14	17:52:17	19.853
13	control	N	6	461	2016-06-14	18:52:17	19.282
13	control	N	6	462	2016-06-14	19:52:17	18.616
13	control	N	6	463	2016-06-14	20:52:17	17.95
13	control	N	6	464	2016-06-14	21:52:17	17.379
13	control	N	6	465	2016-06-14	22:52:17	16.999
13	control	N	6	466	2016-06-14	23:52:17	16.523
13	control	N	6	467	2016-06-15	00:52:17	16.141
13	control	N	6	468	2016-06-15	01:52:17	15.76
13	control	N	6	469	2016-06-15	02:52:17	15.378
13	control	N	6	470	2016-06-15	03:52:17	15.187
13	control	N	6	471	2016-06-15	04:52:17	14.804
13	control	N	6	472	2016-06-15	05:52:17	14.421
13	control	N	6	473	2016-06-15	06:52:17	14.23
13	control	N	6	474	2016-06-15	07:52:17	14.421
13	control	N	6	475	2016-06-15	08:52:17	14.709
13	control	N	6	476	2016-06-15	09:52:17	14.709
13	control	N	6	477	2016-06-15	10:52:17	14.9
13	control	N	6	478	2016-06-15	11:52:17	16.713
13	control	N	6	479	2016-06-15	12:52:17	19.853
13	control	N	6	480	2016-06-15	13:52:17	20.138
13	control	N	6	481	2016-06-15	14:52:17	21.378
14	no_UVB	N	1	338	2016-06-09	15:52:45	23.773
14	no_UVB	N	1	339	2016-06-09	16:52:45	22.908
14	no_UVB	N	1	340	2016-06-09	17:52:45	23.484
14	no_UVB	N	1	341	2016-06-09	18:52:45	22.717
14	no_UVB	N	1	342	2016-06-09	19:52:45	21.473
14	no_UVB	N	1	343	2016-06-09	20:52:45	20.519
14	no_UVB	N	1	344	2016-06-09	21:52:45	19.567
14	no_UVB	N	1	345	2016-06-09	22:52:45	18.711
14	no_UVB	N	1	346	2016-06-09	23:52:45	17.855
14	no_UVB	N	1	347	2016-06-10	00:52:45	17.094
14	no_UVB	N	1	348	2016-06-10	01:52:45	16.427
14	no_UVB	N	1	349	2016-06-10	02:52:45	15.76
14	no_UVB	N	1	350	2016-06-10	03:52:45	15.091
14	no_UVB	N	1	351	2016-06-10	04:52:45	14.517
14	no_UVB	N	1	352	2016-06-10	05:52:45	14.134
14	no_UVB	N	1	353	2016-06-10	06:52:45	14.134
14	no_UVB	N	1	354	2016-06-10	07:52:45	14.613
14	no_UVB	N	1	355	2016-06-10	08:52:45	15.855
14	no_UVB	N	1	356	2016-06-10	09:52:45	17.57
14	no_UVB	N	1	357	2016-06-10	10:52:45	21.282
14	no_UVB	N	1	358	2016-06-10	11:52:45	25.125
14	no_UVB	N	1	359	2016-06-10	12:52:45	28.357
14	no_UVB	N	1	360	2016-06-10	13:52:45	30.457
14	no_UVB	N	1	361	2016-06-10	14:52:45	31.064
14	no_UVB	N	2	362	2016-06-10	15:52:45	31.778
14	no_UVB	N	2	363	2016-06-10	16:52:45	31.983
14	no_UVB	N	2	364	2016-06-10	17:52:45	29.752
14	no_UVB	N	2	365	2016-06-10	18:52:45	28.555
14	no_UVB	N	2	366	2016-06-10	19:52:45	27.272
14	no_UVB	N	2	367	2016-06-10	20:52:45	26
14	no_UVB	N	2	368	2016-06-10	21:52:45	24.738
14	no_UVB	N	2	369	2016-06-10	22:52:45	23.773
14	no_UVB	N	2	370	2016-06-10	23:52:45	22.812
14	no_UVB	N	2	371	2016-06-11	00:52:45	21.951
14	no_UVB	N	2	372	2016-06-11	01:52:45	21.378
14	no_UVB	N	2	373	2016-06-11	02:52:45	20.71
14	no_UVB	N	2	374	2016-06-11	03:52:45	20.329
14	no_UVB	N	2	375	2016-06-11	04:52:45	19.853
14	no_UVB	N	2	376	2016-06-11	05:52:45	19.282
14	no_UVB	N	2	377	2016-06-11	06:52:45	18.806
14	no_UVB	N	2	378	2016-06-11	07:52:45	18.616
14	no_UVB	N	2	379	2016-06-11	08:52:45	18.996
14	no_UVB	N	2	380	2016-06-11	09:52:45	19.853
14	no_UVB	N	2	381	2016-06-11	10:52:45	21.282
14	no_UVB	N	2	382	2016-06-11	11:52:45	19.662
14	no_UVB	N	2	383	2016-06-11	12:52:45	20.901
14	no_UVB	N	2	384	2016-06-11	13:52:45	26.39
14	no_UVB	N	2	385	2016-06-11	14:52:45	23.677
14	no_UVB	N	3	386	2016-06-11	15:52:45	23.677
14	no_UVB	N	3	387	2016-06-11	16:52:45	25.319
14	no_UVB	N	3	388	2016-06-11	17:52:45	23.773
14	no_UVB	N	3	389	2016-06-11	18:52:45	22.621
14	no_UVB	N	3	390	2016-06-11	19:52:45	21.282
14	no_UVB	N	3	391	2016-06-11	20:52:45	20.043
14	no_UVB	N	3	392	2016-06-11	21:52:45	19.187
14	no_UVB	N	3	393	2016-06-11	22:52:45	18.521
14	no_UVB	N	3	394	2016-06-11	23:52:45	18.14
14	no_UVB	N	3	395	2016-06-12	00:52:45	17.855
14	no_UVB	N	3	396	2016-06-12	01:52:45	17.57
14	no_UVB	N	3	397	2016-06-12	02:52:45	17.189
14	no_UVB	N	3	398	2016-06-12	03:52:45	16.903
14	no_UVB	N	3	399	2016-06-12	04:52:45	16.713
14	no_UVB	N	3	400	2016-06-12	05:52:45	16.618
14	no_UVB	N	3	401	2016-06-12	06:52:45	16.618
14	no_UVB	N	3	402	2016-06-12	07:52:45	16.999
14	no_UVB	N	3	403	2016-06-12	08:52:45	18.426
14	no_UVB	N	3	404	2016-06-12	09:52:45	19.092
14	no_UVB	N	3	405	2016-06-12	10:52:45	19.282
14	no_UVB	N	3	406	2016-06-12	11:52:45	18.996
14	no_UVB	N	3	407	2016-06-12	12:52:45	19.377
14	no_UVB	N	3	408	2016-06-12	13:52:45	19.377
14	no_UVB	N	3	409	2016-06-12	14:52:45	19.377
14	no_UVB	N	4	410	2016-06-12	15:52:45	20.71
14	no_UVB	N	4	411	2016-06-12	16:52:45	20.615
14	no_UVB	N	4	412	2016-06-12	17:52:45	20.615
14	no_UVB	N	4	413	2016-06-12	18:52:45	19.948
14	no_UVB	N	4	414	2016-06-12	19:52:45	19.187
14	no_UVB	N	4	415	2016-06-12	20:52:45	18.426
14	no_UVB	N	4	416	2016-06-12	21:52:45	17.855
14	no_UVB	N	4	417	2016-06-12	22:52:45	17.475
14	no_UVB	N	4	418	2016-06-12	23:52:45	17.094
14	no_UVB	N	4	419	2016-06-13	00:52:45	16.903
14	no_UVB	N	4	420	2016-06-13	01:52:45	16.523
14	no_UVB	N	4	421	2016-06-13	02:52:45	16.237
14	no_UVB	N	4	422	2016-06-13	03:52:45	15.951
14	no_UVB	N	4	423	2016-06-13	04:52:45	15.664
14	no_UVB	N	4	424	2016-06-13	05:52:45	15.569
14	no_UVB	N	4	425	2016-06-13	06:52:45	15.282
14	no_UVB	N	4	426	2016-06-13	07:52:45	15.187
14	no_UVB	N	4	427	2016-06-13	08:52:45	15.187
14	no_UVB	N	4	428	2016-06-13	09:52:45	16.141
14	no_UVB	N	4	429	2016-06-13	10:52:45	16.523
14	no_UVB	N	4	430	2016-06-13	11:52:45	17.475
14	no_UVB	N	4	431	2016-06-13	12:52:45	18.236
14	no_UVB	N	4	432	2016-06-13	13:52:45	17.95
14	no_UVB	N	4	433	2016-06-13	14:52:45	18.521
14	no_UVB	N	5	434	2016-06-13	15:52:45	21.951
14	no_UVB	N	5	435	2016-06-13	16:52:45	22.717
14	no_UVB	N	5	436	2016-06-13	17:52:45	20.71
14	no_UVB	N	5	437	2016-06-13	18:52:45	19.758
14	no_UVB	N	5	438	2016-06-13	19:52:45	18.996
14	no_UVB	N	5	439	2016-06-13	20:52:45	17.95
14	no_UVB	N	5	440	2016-06-13	21:52:45	17.189
14	no_UVB	N	5	441	2016-06-13	22:52:45	16.618
14	no_UVB	N	5	442	2016-06-13	23:52:45	16.237
14	no_UVB	N	5	443	2016-06-14	00:52:45	15.855
14	no_UVB	N	5	444	2016-06-14	01:52:45	15.664
14	no_UVB	N	5	445	2016-06-14	02:52:45	15.378
14	no_UVB	N	5	446	2016-06-14	03:52:45	15.282
14	no_UVB	N	5	447	2016-06-14	04:52:45	15.091
14	no_UVB	N	5	448	2016-06-14	05:52:45	14.996
14	no_UVB	N	5	449	2016-06-14	06:52:45	14.9
14	no_UVB	N	5	450	2016-06-14	07:52:45	15.187
14	no_UVB	N	5	451	2016-06-14	08:52:45	15.951
14	no_UVB	N	5	452	2016-06-14	09:52:45	17.379
14	no_UVB	N	5	453	2016-06-14	10:52:45	19.282
14	no_UVB	N	5	454	2016-06-14	11:52:45	17.95
14	no_UVB	N	5	455	2016-06-14	12:52:45	19.758
14	no_UVB	N	5	456	2016-06-14	13:52:45	20.138
14	no_UVB	N	5	457	2016-06-14	14:52:45	20.519
14	no_UVB	N	6	458	2016-06-14	15:52:45	22.429
14	no_UVB	N	6	459	2016-06-14	16:52:45	20.329
14	no_UVB	N	6	460	2016-06-14	17:52:45	20.138
14	no_UVB	N	6	461	2016-06-14	18:52:45	19.472
14	no_UVB	N	6	462	2016-06-14	19:52:45	18.521
14	no_UVB	N	6	463	2016-06-14	20:52:45	17.76
[truncated: 2,322 more rows]
